# Supplementary material for: Jagged-mediated lateral induction patterns Notch3 signaling within adult neural stem cell populations
Source: Nat Commun. 2026 Mar 14;17:3986. doi: 10.1038/s41467-026-70478-0 (PMC13136484; doi:10.1038/s41467-026-70478-0)
Supplement: Supplementary file 4 — Source Data [file 41467_2026_70478_MOESM4_ESM.xlsx]

## Sheet: Fig1G
TgKIn3-AG/+
Brain	Hemisphere	Sox2pos cells	RFPpos cells	Zrfpos cells	RFPpos Zrfpos cells	%RFPpos cells in Zrfpos population	%Zrfpos cells in RFPpos population
1	Left	192	188	181	177	97.7901	94.1489
1	Right	240	228	221	215	97.2851	94.2982
2	Left	212	198	194	186	95.8763	93.9394
2	Right	187	176	174	170	97.7011	96.5909
3	Right	143	138	127	124	97.6378	89.8551
					mean	97.2581	93.7665
					sd	0.795859	2.43595
TgBACn3-GFP/+
Brain	Hemisphere	Sox2pos cells	RFPpos cells	Zrfpos cells	RFPpos Zrfpos cells	%RFPpos cells in Zrfpos population	%Zrfpos cells in RFPpos population
1	Left	224	209	211	199	94.3128	95.2153
1	Right	224	209	205	195	95.122	93.3014
2	Left	242	240	230	228	99.1304	95
2	Right	199	193	186	182	97.8495	94.3005
3	Right	254	241	241	233	96.6805	96.6805
4	Left	279	269	256	249	97.2656	92.5651
4	Right	243	233	236	227	96.1864	97.4249
					mean	96.6496	94.9268
					sd	1.63215	1.73284
					All
					mean	96.9031	94.4434
					sd	1.33474	2.03779

## Sheet: Fig1H
TgKIn3-AG/+
Brain	Hemisphere	Sox2pos cells	RFP high cells	RFP low cells	Zrfpos cells	% RFP high cells in Sox2pos population	% RFP low cells in Sox2pos population	%Zrf+ cells in Sox2pos population
1	Left	192	174	14	181	90.625	7.29167	94.2708
1	Right	240	221	7	221	92.0833	2.91667	92.0833
2	Left	212	183	15	194	86.3208	7.07547	91.5094
2	Right	187	164	12	174	87.7005	6.41711	93.0481
3	Right	143	132	6	127	92.3077	4.1958	88.8112
					mean	89.8075	5.57934	93.7665
TgBACn3-GFP/+
Brain	Hemisphere	Sox2pos cells	RFP high cells	RFP low cells	Zrfpos cells	% RFP high cells in Sox2pos population	% RFP low cells in Sox2pos population	%Zrf+ cells in Sox2pos population
1	Left	224	184	25	211	82.1429	11.1607	94.1964
1	Right	224	200	9	205	89.2857	4.01786	91.5179
2	Left	242	228	12	230	94.2149	4.95868	95.0413
2	Right	199	189	7	186	94.9749	3.51759	93.4673
3	Right	254	230	11	241	90.5512	4.33071	94.8819
4	Left	279	253	16	256	90.681	5.73477	91.7563
4	Right	243	216	17	236	88.8889	6.99588	97.1193
					mean	90.1056	5.8166	93.9972

## Sheet: Fig1J
Genotype	Brain	Hemisphere	Sox2pos cells	Pcnapos Sox2pos cells	%Pcnapos in Sox2pos population
TgKIn3-AG/+	1	Left	312	37	11.859
TgKIn3-AG/+	2	Left	392	66	16.8367			TgKIn3-AG/+	TgKIn3-AG/n3-AG
TgKIn3-AG/+	2	Right	401	45	11.2219		mean	13.8955	11.6512
TgKIn3-AG/+	3	Left	326	47	14.4172		sd	2.33314	2.4137
TgKIn3-AG/+	4	Left	350	53	15.1429
TgKIn3-AG/n3-AG	1	Left	407	44	10.8108
TgKIn3-AG/n3-AG	1	Right	428	35	8.17757
TgKIn3-AG/n3-AG	2	Right	316	36	11.3924
TgKIn3-AG/n3-AG	3	Right	137	19	13.8686
TgKIn3-AG/n3-AG	4	Left	307	43	14.0065

## Sheet: Fig1K
Genotype	Brain	Hemi	Sox2pos cells	Pcnapos Sox2pos cells	%Pcnapos cells in Sox2pos population
1 copy	1	Left	189	24	12.6984
1 copy	1	Right	277	39	14.0794			1 copy	2 copies	3 copies	WT
1 copy	2	Right	294	34	11.5646		mean	12.7808	15.7908	16.5102	13.4389
2 copies	1	Right	317	59	18.612		sd	2.93285	4.17265	3.56481	0.0791324
2 copies	2	Right	201	34	16.9154
2 copies	3	Left	190	28	14.7368
2 copies	3	Right	263	52	19.7719
2 copies	4	Left	248	32	12.9032
2 copies	4	Right	288	34	11.8056
3 copies	1	Right	189	40	21.164
3 copies	2	Left	256	39	15.2344
3 copies	2	Right	210	24	11.4286
3 copies	3	Left	282	50	17.7305
3 copies	3	Right	306	52	16.9935
WT	1	Left	289	39	13.4948
WT	1	Right	269	36	13.3829

## Sheet: Fig2D
N3ICD conc:	TgKIn3-AG/n3-AG _fresh_Brain1_LeftHemi	TgKIn3-AG/n3-AG _fresh_Brain2_RightHemi	TgKIn3-AG/n3-AG _fresh_Brain3_LeftHemi	TgKIn3-AG/n3-AG _IHC_Brain1_LeftHemi	TgKIn3-AG/n3-AG _IHC_Brain1_RightHemi	TgKIn3-AG/n3-AG _IHC_Brain2_RightHemi	TgKIn3-AG/n3-AG _IHC_Brain3		Z-scores:	TgKIn3-AG/n3-AG _fresh_Brain1_LeftHemi	TgKIn3-AG/n3-AG _fresh_Brain2_RightHemi	TgKIn3-AG/n3-AG _fresh_Brain3_LeftHemi	TgKIn3-AG/n3-AG _IHC_Brain1_LeftHemi	TgKIn3-AG/n3-AG _IHC_Brain1_RightHemi	TgKIn3-AG/n3-AG _IHC_Brain2_RightHemi	TgKIn3-AG/n3-AG _IHC_Brain3		All:	TgKIn3-AG/n3-AG _fresh	TgKIn3-AG/n3-AG_IHC
	4601.77	4315.23	9172.6	1607.55	1810.87	983.582	1114.37			1.55189	0.192491	1.19648	0.599909	0.301417	-1.11081	0.556109			1.55189	0.599909
	4878.88	4590.41	2083.24	1039.65	2087.19	815.993	1306.13			1.8204	0.507598	-1.96267	-1.25015	1.08997	-1.50618	1.47021			1.8204	-1.25015
	3711.27	3410.26	5988.37	2088.39	1290.85	2074.68	1174.2			0.68904	-0.843787	-0.22247	2.16635	-1.18261	1.46322	0.841314			0.68904	2.16635
	3628.16	4077.99	8132.19	1648.1	1689.95	1861.62	1328.65			0.608511	-0.079172	0.732855	0.732009	-0.043663	0.960588	1.57757			0.608511	0.732009
	2735.68	4401.86	6099.3	1682.26	1866.05	868.296	1196.23			-0.256259	0.29169	-0.173038	0.843293	0.458889	-1.38279	0.946329			-0.256259	0.843293
	2837.22	3772.49	4340.98	1755.56	1611.25	1721.84	325.559			-0.157871	-0.428999	-0.956578	1.08208	-0.268256	0.63083	-3.20409			-0.157871	1.08208
	2110.31	4660.66	1601.07	1808.27	1674.37	1053.41	1372.08			-0.862211	0.588041	-2.17753	1.2538	-0.0881249	-0.94608	1.78459			-0.862211	1.2538
	788.409	4111.79	2850.38	1479.68	1790.2	894.97	837.242			-2.14307	-0.0404676	-1.62082	0.183345	0.242429	-1.31986	-0.764938			-2.14307	0.183345
	3563.17	4260.54	6558.99	1972.5	2043.58	1163.48	1169.19			0.545539	0.129865	0.0318083	1.78881	0.965521	-0.686411	0.817431			0.545539	1.78881
	4098.42	4511.06	3948.7	1501.49	1897.56	1735.99	1069.42			1.06417	0.416735	-1.13138	0.254395	0.548811	0.664211	0.341836			1.06417	0.254395
	2200.13	4050.12	5938.16	1489.67	1269.69	623.595	1115.9			-0.77518	-0.111086	-0.244845	0.215889	-1.24299	-1.96007	0.563403			-0.77518	0.215889
	2031.44	4563.5	6967.72	1623.76	2026.26	1348.67	1081.36			-0.938633	0.476784	0.213946	0.652716	0.916093	-0.249524	0.398753			-0.938633	0.652716
	3362.99	4399.74	8884.35	1571.81	1826.14	996.249	1005.27			0.351574	0.289263	1.06803	0.483478	0.344994	-1.08093	0.036038			0.351574	0.483478
	4526.71	1249.22	9040.79	1559.21	1953.31	1766.1	757.758			1.47916	-3.31839	1.13774	0.44243	0.70791	0.735245	-1.14383			1.47916	0.44243
	2163.38	5482.21	7231.8	1565.7	2253.73	651.138	1138.91			-0.810789	1.52879	0.331625	0.463573	1.56524	-1.89509	0.673089			-0.810789	0.463573
	4926.61	4033.69	1408.23	1358.68	1796.2	1460.03	1116.39			1.86665	-0.1299	-2.26346	-0.210839	0.259552	0.0131876	0.565738			1.86665	-0.210839
	3718.2	4183.59	2039.31	1559.55	2309.02	1664.72	1229.33			0.695755	0.04175	-1.98224	0.443538	1.72303	0.496077	1.10411			0.695755	0.443538
	3902.45	4307.4	7065.57	530.386	1191.01	1976.99	1112.08			0.874284	0.183524	0.257549	-2.90919	-1.46753	1.23276	0.545193			0.874284	-2.90919
	2202.42	4640.59	8598.95	1042.58	1552.45	1600.14	1296.73			-0.772961	0.565059	0.940852	-1.2406	-0.436058	0.343724	1.4254			-0.772961	-1.2406
	2554.99	4153.56	2455.78	1644.71	1756.74	863.19	1284.57			-0.431338	0.00736303	-1.79666	0.720965	0.146941	-1.39483	1.36744			-0.431338	0.720965
	3654.79	5007.2	6335.1	1398.3	970.4	1584.81	998.657			0.634314	0.984863	-0.0679612	-0.0817685	-2.0971	0.307559	0.00451419			0.634314	-0.0817685
	3191.38	4688.16	9241.02	1490.21	1751.56	898.627	443.023			0.185292	0.619531	1.22697	0.217648	0.132159	-1.31123	-2.64415			0.185292	0.217648
	3782.74	5799.35	2383.24	1377.15	2198.1	912.285	812.791			0.758291	1.89195	-1.82898	-0.150669	1.40649	-1.27901	-0.881494			0.758291	-0.150669
	4122.04	4026.56	9603.25	1552.27	1706.97	1873.25	1135.41			1.08706	-0.138064	1.38839	0.419822	0.00490843	0.988025	0.656405			1.08706	0.419822
	4188.1	4509.25	7816.5	1529.62	1826.44	1233.82	865.832			1.15107	0.414662	0.592178	0.346035	0.34585	-0.52047	-0.628652			1.15107	0.346035
	3710.04	3997.37	7693.95	1460.6	2004.41	2127.84	1114.16			0.687849	-0.171489	0.537567	0.121187	0.853738	1.58863	0.555108			0.687849	0.121187
	2039.62	4943.82	9892.77	1402.16	1003.08	1918.9	1295.64			-0.930706	0.912286	1.5174	-0.0691938	-2.00384	1.09572	1.42021			-0.930706	-0.0691938
	1310.3	4470.96	8845.86	1377.1	1718.71	1848.62	1153.73			-1.63738	0.370816	1.05088	-0.150832	0.0384118	0.92992	0.743735			-1.63738	-0.150832
	4030.57	3853.8	5347.55	1268.88	1844.48	2261.6	1157.17			0.998426	-0.335891	-0.508032	-0.503382	0.397332	1.90419	0.760133			0.998426	-0.503382
	3404.68	3911.51	8585.87	1519.4	1922.84	1462.48	1188.43			0.39197	-0.269808	0.935023	0.312741	0.620955	0.0189673	0.909148			0.39197	0.312741
	3767.29	4751.01	9696.67	1502.99	1108	1778.38	1000.41			0.743321	0.6915	1.43002	0.259282	-1.70442	0.764215	0.0128706			0.743321	0.259282
	2100.38	3763.21	7932.47	1439.54	2066.08	1756.51	682.754			-0.871833	-0.439625	0.643856	0.0525797	1.02973	0.712621	-1.50137			-0.871833	0.0525797
	5071.5	4530.1	7205.63	1413.58	1495.31	1712.36	843.477			2.00704	0.438538	0.319963	-0.0319909	-0.599123	0.608465	-0.735217			2.00704	-0.0319909
	3261.82	5153.6	7389.36	1201.96	1588.71	1604.92	1045.17			0.253545	1.1525	0.401836	-0.721389	-0.33258	0.355001	0.226238			0.253545	-0.721389
	1596.55	4699.26	7501.97	866.932	1741.75	1508.08	830.872			-1.36002	0.632242	0.452017	-1.81282	0.104163	0.126543	-0.795304			-1.36002	-1.81282
	2335.7	5014.24	8455.05	1624.38	1763.92	1193.61	995.353			-0.643819	0.992924	0.876727	0.654736	0.167432	-0.61533	-0.0112355			-0.643819	0.654736
	1013.91	4864.95	7738.44	1442.48	2329.17	1822.38	823.987			-1.92457	0.821973	0.557393	0.0621572	1.78053	0.868016	-0.828124			-1.92457	0.0621572
	1942.46	5338.05	5235.52	1471.19	1721.5	1172.01	622.224			-1.02485	1.36372	-0.557954	0.155686	0.046374	-0.666287	-1.78991			-1.02485	0.155686
	3148.31	4830.76	8870.96	1805.92	1752.79	939.341	1118.83			0.14356	0.782822	1.06206	1.24614	0.135669	-1.21518	0.577369			0.14356	1.24614
	4192.35	4327.08	3214.4	1730.08	1804.44	1247.54	788.533			1.15518	0.20606	-1.4586	0.999077	0.283067	-0.488103	-0.99713			1.15518	0.999077
	4107.14	4591.33	7932.54	1366.82	1437.81	1718.52	927.413			1.07262	0.508652	0.643887	-0.184322	-0.763216	0.622998	-0.3351			1.07262	-0.184322
	4434.03	5364.09	8800.51	1304.64	1724.52	2142.63	950.478			1.38936	1.39354	1.03067	-0.386886	0.0549925	1.62353	-0.225151			1.38936	-0.386886
	3354.1	4412.55	2491.02	925.847	1958.39	1705.1	869.105			0.34296	0.303931	-1.78095	-1.62089	0.722407	0.591338	-0.61305			0.34296	-1.62089
	3837.22	4798.5	6254.78	1379.06	1393.82	612.526	931.928			0.81108	0.745881	-0.103753	-0.144447	-0.888754	-1.98618	-0.313578			0.81108	-0.144447
	3406.48	5334.45	5199.11	1788.75	1786.48	1531.65	660.748			0.393714	1.3596	-0.574179	1.19021	0.231813	0.182148	-1.60627			0.393714	1.19021
	4268.19	4325.46	7744.12	1347.24	1763.08	2163.48	591.048			1.22867	0.204205	0.559924	-0.248108	0.165034	1.67271	-1.93853			1.22867	-0.248108
	1648.74	3815.87	5519.85	1687.54	938.056	2011.22	884.015			-1.30945	-0.379324	-0.431252	0.860494	-2.18941	1.31351	-0.541975			-1.30945	0.860494
	3236.53	4601.26	9527.97	1293.82	1836.17	1737.22	1264.6			0.229041	0.520022	1.35484	-0.422135	0.373618	0.667113	1.27224			0.229041	-0.422135
	3487.12	5051.05	9419.17	1189.08	1250.52	1547.1	1202.89			0.47185	1.03507	1.30636	-0.763348	-1.2977	0.218596	0.978077			0.47185	-0.763348
	1669.86	4483.26	5826	1500.88	1242.15	1121.94	1137.79			-1.28899	0.384901	-0.294826	0.252408	-1.32159	-0.784409	0.667751			-1.28899	0.252408
	2677.83	4058.97	6407.7	1354.9	1683.31	751.62	880.062			-0.312312	-0.100952	-0.0356093	-0.223154	-0.0626119	-1.65804	-0.560819			-0.312312	-0.223154
	3302.57	4052.92	9282.35	1089.15	1744.99	1490.68	1172.91			0.29303	-0.10788	1.24539	-1.08889	0.113409	0.0854948	0.835165			0.29303	-1.08889
	4177.87	3162.72	6029.74	1382.8	2048.64	1761.2	1083.02			1.14115	-1.12724	-0.204035	-0.132263	0.979961	0.723685	0.406666			1.14115	-0.132263
	1724.23	4436.45	8563.74	1098.13	1851.84	1503.21	936.479			-1.2363	0.331299	0.925162	-1.05964	0.418336	0.115054	-0.291883			-1.2363	-1.05964
	1420.06	2159.95	7217.87	1578.56	1815.89	1554.17	834.957			-1.53103	-2.27551	0.325417	0.505468	0.315743	0.235276	-0.775831			-1.53103	0.505468
	3975.36	4295.59	6798.93	1006.47	1798.77	1675.73	984.977			0.944931	0.170001	0.13873	-1.35824	0.266886	0.522051	-0.0606973			0.944931	-1.35824
	2381.92	4486.86	9467.48	1487.36	2116.43	1487.13	817.336			-0.599035	0.389023	1.32788	0.208364	1.17342	0.0771198	-0.859829			-0.599035	0.208364
	2643.2	4684.41	7408.62	1054.01	2168.3	832.728	833.333			-0.345867	0.615237	0.410419	-1.20337	1.32144	-1.4667	-0.783572			-0.345867	-1.20337
	3244.05	4071.1	6602.09	1485.74	2300.75	1391.56	1182.04			0.236327	-0.0870615	0.0510143	0.203086	1.69943	-0.148342	0.878687			0.236327	0.203086
	3864.01	4644.07	4850.23	1616.77	2102.34	1938.9	864.115			0.837038	0.569044	-0.729647	0.629945	1.13321	1.1429	-0.636837			0.837038	0.629945
	2948.04	4943.31	7344.54	1140.38	1878.12	1403.31	766.168			-0.050492	0.911703	0.381864	-0.921999	0.493334	-0.120622	-1.10374			-0.050492	-0.921999
	1631.96	4773.14	4697.29	944.99	1901.47	1454.11	794.391			-1.32571	0.716842	-0.797799	-1.55852	0.559969	-0.000778546	-0.969206			-1.32571	-1.55852
	2577.03	3009.79	8192.46	1624.08	1587.55	1127.91	854.385			-0.409982	-1.30236	0.759712	0.653759	-0.33589	-0.770325	-0.683219			-0.409982	0.653759
	2571.08	4723.43	2452.35	1639.01	804.294	1441.87	996.314			-0.415748	0.659919	-1.79819	0.702396	-2.57113	-0.0296542	-0.0066545			-0.415748	0.702396
	2569.4	2601.78	5265.82	1136.65	1137.49	1201.13	953.753			-0.417376	-1.76957	-0.544452	-0.93415	-1.62026	-0.59759	-0.20954			-0.417376	-0.93415
	2744.67	2789.33	5366.69	1252	917.079	1556.77	1165.42			-0.247548	-1.55481	-0.499502	-0.558373	-2.24927	0.241409	0.799461			-0.247548	-0.558373
	2395.03	2083.64	5087.97	1077.22	1565.41	1155.22	842.982			-0.586332	-2.36289	-0.623705	-1.12776	-0.399073	-0.705897	-0.737576			-0.586332	-1.12776
	1451.79	3765.74	7903.87	1622.93	925.848	934.741	1309.47			-1.50028	-0.436728	0.631111	0.650013	-2.22425	-1.22603	1.48614			-1.50028	0.650013
	1378.27	4288.77	8094.67	915.572	1783.51	1651.85	1082.1			-1.57152	0.162191	0.716135	-1.65436	0.223337	0.465715	0.40228			-1.57152	-1.65436
	3039.44	3031.43	7675.1	1711.76	2216.43	1798	1036.93			0.03807	-1.27758	0.529167	0.939395	1.4588	0.810501	0.186959			0.03807	0.939395
	2317.25	3622.08	6308.72	1152.07	2073.63	1088.69	1291.27			-0.661697	-0.601233	-0.0797166	-0.883917	1.05128	-0.86285	1.39938			-0.661697	-0.883917
	2882.84	4102.5	2174.11	1690.71	1386.65	970.368	1291.02			-0.113668	-0.0511056	-1.92217	0.87082	-0.909216	-1.14199	1.39819			-0.113668	0.87082
	2956.68	5336.23	8500.48	1431.85	1971.87	1118.93	1371.56			-0.0421204	1.36163	0.896972	0.0275276	0.760876	-0.79151	1.78211			-0.0421204	0.0275276
	2225.01	4766.05	8147.08	1424.96	1708.76	1855.53	1096.99			-0.751073	0.708723	0.73949	0.00508191	0.0100168	0.946221	0.47326			-0.751073	0.00508191
	2749.34	2870.11	7775.72	1155.79	1870.73	1029.12	1033.3			-0.243022	-1.46231	0.574005	-0.871798	0.472244	-1.00338	0.169655			-0.243022	-0.871798
	3448.16	4176.77	10197.3	1986.07	1430.09	1621.89	805.583			0.4341	0.0339407	1.65311	1.83302	-0.785247	0.395035	-0.915854			0.4341	1.83302
	1340.35	4561.8	5965.95	1727.39	1787.07	2255.02	1093.89			-1.60826	0.474837	-0.232461	0.990314	0.233496	1.88867	0.458483			-1.60826	0.990314
	3359.92	5678.79	6775.01	1371.37	1373.63	2075.88	683.84			0.348599	1.7539	0.128071	-0.169499	-0.946372	1.46605	-1.49619			0.348599	-0.169499
	4919.96	4987.68	8228.84	1417.59	1011.2	1306.55	1065.14			1.8602	0.962511	0.775924	-0.0189274	-1.98067	-0.348891	0.321434			1.8602	-0.0189274
	2630.57	2160.81	8517.4	1990.51	1364.56	983.574	1018.98			-0.358105	-2.27453	0.904512	1.84748	-0.972256	-1.11083	0.101392			-0.358105	1.84748
	2413.46	4275.05	6875.31	1623.41	1788.31	951.79	1097.59			-0.568474	0.14648	0.172766	0.651576	0.237035	-1.18581	0.47612			-0.568474	0.651576
	3962.83	4644.55	3180.88	1688.05	1702.94	1621.54	1155.55			0.93279	0.569593	-1.47354	0.862155	-0.00659241	0.39421	0.752411			0.93279	0.862155
	1265.47	4226.13	6720.48	1750.81	1250.47	1919.58	1245.65			-1.68082	0.0904625	0.103771	1.06661	-1.29784	1.09732	1.18191			-1.68082	1.06661
	1517.4	4687.58	5990.26	1510.57	1093.28	1346.14	1131.98			-1.43671	0.618867	-0.221628	0.283975	-1.74643	-0.255493	0.640054			-1.43671	0.283975
	3395.13	4236.06	6182.9	1055.52	1438.33	1449.53	780.519			0.382716	0.101833	-0.135784	-1.19845	-0.761732	-0.0115832	-1.03533			0.382716	-1.19845
	2560.2	4423.78	8166.17	1064.13	1674.06	1150.58	1000.66			-0.42629	0.316791	0.747997	-1.1704	-0.0890094	-0.716844	0.0140623			-0.42629	-1.1704
	990.273	3768.8	2742.6	1243.56	1924.73	1316.68	952.334			-1.94747	-0.433224	-1.66884	-0.585868	0.626349	-0.324993	-0.216304			-1.94747	-0.585868
	3689.5	3681.29	8145.33	642.85	1937.35	1352.28	854.451			0.667946	-0.533431	0.73871	-2.54281	0.662363	-0.241008	-0.682904			0.667946	-2.54281
	3349.38	4378.82	5413.81	1777.92	1783.79	851.276	953.618			0.338387	0.265307	-0.478505	1.15493	0.224136	-1.42294	-0.210183			0.338387	1.15493
	3752.63	4071.96	5770.86	1668.29	1365.3	1411.11	877.746			0.729116	-0.0860769	-0.319397	0.797783	-0.970144	-0.102221	-0.571859			0.729116	0.797783
	3302.71	2659.73	2829.37	1634.78	1230.81	1031.76	1268.02			0.293166	-1.70322	-1.63018	0.688616	-1.35395	-0.997155	1.28855			0.293166	0.688616
	1955.41	4567.31	8393.93	994.602	1380.35	1544.6	1076.45			-1.0123	0.481147	0.849491	-1.3969	-0.927195	0.212699	0.375347			-1.0123	-1.3969
	3708.4	4798.57	5720.59	715.303	1326.07	2059.23	1136.02			0.686259	0.745961	-0.341798	-2.30678	-1.0821	1.42677	0.659313			0.686259	-2.30678
	3178.23	4194.92	2938.39	1563.41	1467.01	2224.16	887.371			0.172551	0.0547241	-1.5816	0.456113	-0.679886	1.81586	-0.525977			0.172551	0.456113
	3165.61	4776.72	4375.3	1772.96	2060.07	2349.86	687.486			0.160323	0.720941	-0.941284	1.13877	1.01258	2.11241	-1.47881			0.160323	1.13877
	4960.57	1230.51	6107.83	715.705	1984.08	2103.06	663.09			1.89955	-3.33981	-0.169237	-2.30547	0.795721	1.53018	-1.59511			1.89955	-2.30547
	3145.76	4792.61	4830.67	1459.68	2069.81	1043.35	595.875			0.141089	0.739136	-0.738363	0.11819	1.04038	-0.969812	-1.91552			0.141089	0.11819
	2049.92	2506.52	6219.85	1748.17	2267.5	1205.75	1040.6			-0.920726	-1.87866	-0.119319	1.05801	1.60454	-0.586691	0.204453			-0.920726	1.05801
	2409.09	4002.65	2265.77	1838.79	1754	1240.56	645.062			-0.572708	-0.165444	-1.88133	1.35322	0.139122	-0.504569	-1.68105			-0.572708	1.35322
	5236.08	3471.42	6729.62	1116.63	1882.66	1236.63	1039.93			2.16651	-0.773753	0.107844	-0.99937	0.50629	-0.513841	0.20126			2.16651	-0.99937
	3196.58	2933.77	6256.35		1740.1	1667.65	1091.57			0.190331	-1.38941	-0.103054		0.0994543	0.502989	0.447423			0.190331	0.301417
	1968.48	3851.8	8954.44	1423.4	1782.8	1287.84	650.843			-0.999638	-0.338181	1.09926		0.221311	-0.39303	-1.65349			-0.999638	1.08997
	1711.53	4054.44	6888.14	306.963	1834.17	1105.08	1126.04			-1.24861	-0.106139	0.178484		0.36791	-0.824184	0.611739			-1.24861	-1.18261
	3726.02	4590.03	3979.77		1800.26	2101.19	1200.55			0.703332	0.507163	-1.11754		0.271138	1.52576	0.966923			0.703332	-0.043663
		1875.45	10112.9		2005.96		1138.64				-2.60129	1.6155		0.858161		0.671802			0.192491	0.458889
	3000.15	3392.3			2132.85	1454.44	908.826				-0.864353			1.22028		-0.423703			0.507598	-0.268256
	1032.04	4185.17	6487.61		2111.56	423.886	1026.56				0.0435594			1.15952		0.137526			-0.843787	-0.0881249
		2851.59	2244.07				976.943				-1.48352					-0.0989947			-0.079172	0.242429
					1705.25		833.661									-0.782009			0.29169	0.965521
		4147.13			350.412		526.765									-2.24496			-0.428999	0.548811
		873.289					922.78									-0.357185			0.588041	-1.24299
							1240.85									1.15903			-0.0404676	0.916093
							878.389									-0.568794			0.129865	0.344994
							1119.23									0.579276			0.416735	0.70791
							1084.86									0.415437			-0.111086	1.56524
							1129.64									0.6289			0.476784	0.259552
							1274.99									1.32177			0.289263	1.72303
																			-3.31839	-1.46753
							997.707												1.52879	-0.436058
							209.779												-0.1299	0.146941
																			0.04175	-2.0971
																			0.183524	0.132159
																			0.565059	1.40649
																			0.00736303	0.00490843
																			0.984863	0.34585
																			0.619531	0.853738
																			1.89195	-2.00384
																			-0.138064	0.0384118
																			0.414662	0.397332
																			-0.171489	0.620955
																			0.912286	-1.70442
																			0.370816	1.02973
																			-0.335891	-0.599123
																			-0.269808	-0.33258
																			0.6915	0.104163
																			-0.439625	0.167432
																			0.438538	1.78053
																			1.1525	0.046374
																			0.632242	0.135669
																			0.992924	0.283067
																			0.821973	-0.763216
																			1.36372	0.0549925
																			0.782822	0.722407
																			0.20606	-0.888754
																			0.508652	0.231813
																			1.39354	0.165034
																			0.303931	-2.18941
																			0.745881	0.373618
																			1.3596	-1.2977
																			0.204205	-1.32159
																			-0.379324	-0.0626119
																			0.520022	0.113409
																			1.03507	0.979961
																			0.384901	0.418336
																			-0.100952	0.315743
																			-0.10788	0.266886
																			-1.12724	1.17342
																			0.331299	1.32144
																			-2.27551	1.69943
																			0.170001	1.13321
																			0.389023	0.493334
																			0.615237	0.559969
																			-0.0870615	-0.33589
																			0.569044	-2.57113
																			0.911703	-1.62026
																			0.716842	-2.24927
																			-1.30236	-0.399073
																			0.659919	-2.22425
																			-1.76957	0.223337
																			-1.55481	1.4588
																			-2.36289	1.05128
																			-0.436728	-0.909216
																			0.162191	0.760876
																			-1.27758	0.0100168
																			-0.601233	0.472244
																			-0.0511056	-0.785247
																			1.36163	0.233496
																			0.708723	-0.946372
																			-1.46231	-1.98067
																			0.0339407	-0.972256
																			0.474837	0.237035
																			1.7539	-0.00659241
																			0.962511	-1.29784
																			-2.27453	-1.74643
																			0.14648	-0.761732
																			0.569593	-0.0890094
																			0.0904625	0.626349
																			0.618867	0.662363
																			0.101833	0.224136
																			0.316791	-0.970144
																			-0.433224	-1.35395
																			-0.533431	-0.927195
																			0.265307	-1.0821
																			-0.0860769	-0.679886
																			-1.70322	1.01258
																			0.481147	0.795721
																			0.745961	1.04038
																			0.0547241	1.60454
																			0.720941	0.139122
																			-3.33981	0.50629
																			0.739136	0.0994543
																			-1.87866	0.221311
																			-0.165444	0.36791
																			-0.773753	0.271138
																			-1.38941	0.858161
																			-0.338181	1.22028
																			-0.106139	1.15952
																			0.507163	-1.11081
																			-2.60129	-1.50618
																			-0.864353	1.46322
																			0.0435594	0.960588
																			-1.48352	-1.38279
																			1.19648	0.63083
																			-1.96267	-0.94608
																			-0.22247	-1.31986
																			0.732855	-0.686411
																			-0.173038	0.664211
																			-0.956578	-1.96007
																			-2.17753	-0.249524
																			-1.62082	-1.08093
																			0.0318083	0.735245
																			-1.13138	-1.89509
																			-0.244845	0.0131876
																			0.213946	0.496077
																			1.06803	1.23276
																			1.13774	0.343724
																			0.331625	-1.39483
																			-2.26346	0.307559
																			-1.98224	-1.31123
																			0.257549	-1.27901
																			0.940852	0.988025
																			-1.79666	-0.52047
																			-0.0679612	1.58863
																			1.22697	1.09572
																			-1.82898	0.92992
																			1.38839	1.90419
																			0.592178	0.0189673
																			0.537567	0.764215
																			1.5174	0.712621
																			1.05088	0.608465
																			-0.508032	0.355001
																			0.935023	0.126543
																			1.43002	-0.61533
																			0.643856	0.868016
																			0.319963	-0.666287
																			0.401836	-1.21518
																			0.452017	-0.488103
																			0.876727	0.622998
																			0.557393	1.62353
																			-0.557954	0.591338
																			1.06206	-1.98618
																			-1.4586	0.182148
																			0.643887	1.67271
																			1.03067	1.31351
																			-1.78095	0.667113
																			-0.103753	0.218596
																			-0.574179	-0.784409
																			0.559924	-1.65804
																			-0.431252	0.0854948
																			1.35484	0.723685
																			1.30636	0.115054
																			-0.294826	0.235276
																			-0.0356093	0.522051
																			1.24539	0.0771198
																			-0.204035	-1.4667
																			0.925162	-0.148342
																			0.325417	1.1429
																			0.13873	-0.120622
																			1.32788	-0.000778546
																			0.410419	-0.770325
																			0.0510143	-0.0296542
																			-0.729647	-0.59759
																			0.381864	0.241409
																			-0.797799	-0.705897
																			0.759712	-1.22603
																			-1.79819	0.465715
																			-0.544452	0.810501
																			-0.499502	-0.86285
																			-0.623705	-1.14199
																			0.631111	-0.79151
																			0.716135	0.946221
																			0.529167	-1.00338
																			-0.0797166	0.395035
																			-1.92217	1.88867
																			0.896972	1.46605
																			0.73949	-0.348891
																			0.574005	-1.11083
																			1.65311	-1.18581
																			-0.232461	0.39421
																			0.128071	1.09732
																			0.775924	-0.255493
																			0.904512	-0.0115832
																			0.172766	-0.716844
																			-1.47354	-0.324993
																			0.103771	-0.241008
																			-0.221628	-1.42294
																			-0.135784	-0.102221
																			0.747997	-0.997155
																			-1.66884	0.212699
																			0.73871	1.42677
																			-0.478505	1.81586
																			-0.319397	2.11241
																			-1.63018	1.53018
																			0.849491	-0.969812
																			-0.341798	-0.586691
																			-1.5816	-0.504569
																			-0.941284	-0.513841
																			-0.169237	0.502989
																			-0.738363	-0.39303
																			-0.119319	-0.824184
																			-1.88133	1.52576
																			0.107844	0.556109
																			-0.103054	1.47021
																			1.09926	0.841314
																			0.178484	1.57757
																			-1.11754	0.946329
																			1.6155	-3.20409
																				1.78459
																				-0.764938
																				0.817431
																				0.341836
																				0.563403
																				0.398753
																				0.036038
																				-1.14383
																				0.673089
																				0.565738
																				1.10411
																				0.545193
																				1.4254
																				1.36744
																				0.00451419
																				-2.64415
																				-0.881494
																				0.656405
																				-0.628652
																				0.555108
																				1.42021
																				0.743735
																				0.760133
																				0.909148
																				0.0128706
																				-1.50137
																				-0.735217
																				0.226238
																				-0.795304
																				-0.0112355
																				-0.828124
																				-1.78991
																				0.577369
																				-0.99713
																				-0.3351
																				-0.225151
																				-0.61305
																				-0.313578
																				-1.60627
																				-1.93853
																				-0.541975
																				1.27224
																				0.978077
																				0.667751
																				-0.560819
																				0.835165
																				0.406666
																				-0.291883
																				-0.775831
																				-0.0606973
																				-0.859829
																				-0.783572
																				0.878687
																				-0.636837
																				-1.10374
																				-0.969206
																				-0.683219
																				-0.0066545
																				-0.20954
																				0.799461
																				-0.737576
																				1.48614
																				0.40228
																				0.186959
																				1.39938
																				1.39819
																				1.78211
																				0.47326
																				0.169655
																				-0.915854
																				0.458483
																				-1.49619
																				0.321434
																				0.101392
																				0.47612
																				0.752411
																				1.18191
																				0.640054
																				-1.03533
																				0.0140623
																				-0.216304
																				-0.682904
																				-0.210183
																				-0.571859
																				1.28855
																				0.375347
																				0.659313
																				-0.525977
																				-1.47881
																				-1.59511
																				-1.91552
																				0.204453
																				-1.68105
																				0.20126
																				0.447423
																				-1.65349
																				0.611739
																				0.966923
																				0.671802
																				-0.423703
																				0.137526
																				-0.0989947
																				-0.782009
																				-2.24496
																				-0.357185
																				1.15903
																				-0.568794
																				0.579276
																				0.415437
																				0.6289
																				1.32177

## Sheet: Fig2E
N3ICD conc:	TgBACn3-GFP/+ _fresh_Brain1	TgBACn3-GFP/+ _fresh_Brain2_RightHemi	TgBACn3-GFP/+ _fresh_Brain3_LeftHemi	TgBACn3-GFP/+ _fresh_Brain3_RightHemi	TgBACn3-GFP/+ _IHC_Brain1_LeftHemi	TgBACn3-GFP/+ _IHC_Brain1_RightHemi	TgBACn3-GFP/+ _IHC_Brain2_RightHemi	TgBACn3-GFP/+ _IHC_Brain3_LeftHemi		Z-scores:	TgBACn3-GFP/+ _fresh_Brain1	TgBACn3-GFP/+ _fresh_Brain2_RightHemi	TgBACn3-GFP/+ _fresh_Brain3_LeftHemi	TgBACn3-GFP/+ _fresh_Brain3_RightHemi	TgBACn3-GFP/+ _IHC_Brain1_LeftHemi	TgBACn3-GFP/+ _IHC_Brain1_RightHemi	TgBACn3-GFP/+ _IHC_Brain2_RightHemi	TgBACn3-GFP/+ _IHC_Brain3_LeftHemi		All:	TgBACn3-GFP/+ _fresh	TgBACn3-GFP/+ _IHC
	881.4	4268.19	2449.08	1571	7786.46	11737.4	5208.35	9490.15			-2.25141	1.68935	-0.149553	-1.10002	0.377865	2.51363	-0.663004	2.2636			-2.25141	0.377865
	1805.98	2127.57	3472.06	1414.92	9196.6	8201.93	3660.31	9068.57			0.760221	-0.731574	1.35448	-1.35634	1.56091	0.377411	-1.95754	1.94223			0.760221	1.56091
	1888.64	1810.22	3197.69	1544.8	6979.29	7893.81	3407.3	8267.08			1.02947	-1.09048	0.951088	-1.14304	-0.299314	0.191238	-2.16911	1.33126			1.02947	-0.299314
	1977.16	4081.64	2730.89	2779.49	8367.04	8339.35	6028.48	9586.65			1.3178	1.47837	0.264777	0.884605	0.864945	0.460444	0.022821	2.33717			1.3178	0.864945
	1176.16	4006.66	3255.38	2838.93	8506.26	8040.17	7322.48	5713.74			-1.29129	1.39357	1.03591	0.982219	0.981744	0.279672	1.10491	-0.615153			-1.29129	0.981744
	1617.46	3675.94	3498.58	2824.85	8229.65	7986.49	4439.07	9728.52			0.146155	1.01955	1.39347	0.959097	0.749682	0.247237	-1.30631	2.44531			0.146155	0.749682
	1968.87	3285.8	2989.13	2131.79	6677.34	7564.16	3927.22	6176.23			1.2908	0.57832	0.644453	-0.179069	-0.552636	-0.00794548	-1.73434	-0.262597			1.2908	-0.552636
	1834.74	2131.17	2573.92	2764.25	7725.66	8020.6	6116.22	7526.26			0.8539	-0.727503	0.033992	0.859578	0.326857	0.267847	0.0961928	0.76653			0.8539	0.326857
	1630.92	2462.15	3183.1	2691.03	8021.09	7739.84	3961.76	8433.95			0.189998	-0.353183	0.929637	0.739333	0.574709	0.0982048	-1.70545	1.45846			0.189998	0.574709
	1485.08	2832.92	3403.56	1978.15	6198.36	8731.96	5761.35	6840.1			-0.285046	0.0661375	1.25377	-0.431382	-0.954478	0.697669	-0.200564	0.243471			-0.285046	-0.954478
	1292.6	884.655	3058.76	2724.86	5849.19	7711.29	6332.68	7593.97			-0.912011	-2.13724	0.746826	0.79489	-1.24742	0.0809542	0.277205	0.818146			-0.912011	-1.24742
	880.071	1839.33	3205.53	2978.75	7567.26	7928.15	5583.12	7074.43			-2.25574	-1.05756	0.962615	1.21184	0.193966	0.211987	-0.349606	0.422101			-2.25574	0.193966
	2306.53	2572.54	3286.32	1920.47	5205.23	7395.97	6609.06	6583.16			2.39066	-0.228338	1.0814	-0.526106	-1.78767	-0.10957	0.508325	0.0476057			2.39066	-1.78767
	1317.2	2679.58	2936.4	2720.33	5659.55	7938.5	7610.94	7070.15			-0.831881	-0.107281	0.566927	0.787451	-1.40652	0.21824	1.34614	0.418838			-0.831881	-1.40652
	1791.56	3874.78	2773.81	2081.91	7709.09	7228.85	7720.38	8269.97			0.713251	1.24442	0.32788	-0.260984	0.312955	-0.210549	1.43765	1.33346			0.713251	0.312955
	2045.36	2980.97	3606.67	1969.5	4848.11	7018.86	6870.82	8339.52			1.53995	0.233574	1.55239	-0.445587	-2.08728	-0.33743	0.727219	1.38648			1.53995	-2.08728
	1266.67	1069.95	3175.59	1609.82	4231.22	6766.69	5052.24	5682.04			-0.996472	-1.92768	0.918596	-1.03627	-2.60482	-0.489798	-0.793549	-0.639318			-0.996472	-2.60482
	1999.23	2760.19	3075.85	2763.25	7004.71	8509	6045.33	7913.57			1.38969	-0.016116	0.771953	0.857935	-0.277988	0.562951	0.0369117	1.06178			1.38969	-0.277988
	1568.64	2598.62	2296.94	1351.09	6469.98	7860.1	3696.54	6068.51			-0.0128663	-0.198842	-0.373237	-1.46116	-0.726602	0.170869	-1.92724	-0.344712			-0.0128663	-0.726602
	1476.67	1614.47	2668.04	3033.75	4073.89	6829.53	7490.87	9072.87			-0.31244	-1.31186	0.172372	1.30216	-2.73681	-0.451828	1.24573	1.94551			-0.31244	-2.73681
	1569.82	2882.51	2784.06	1935.43	8365.7	7566.95	6208.37	9029.01			-0.00902289	0.122221	0.34295	-0.501538	0.863821	-0.00625966	0.173252	1.91208			-0.00902289	0.863821
	1791.7	3075.62	2695.56	2078.53	7515.46	7988.1	5715.8	8193.35			0.713706	0.340618	0.212833	-0.266534	0.150508	0.24821	-0.238654	1.27505			0.713706	0.150508
	1918.88	2943.46	1280.29	2651.16	8998.68	8038.98	5828.41	9108.41			1.12797	0.191152	-1.86796	0.673857	1.39486	0.278953	-0.144485	1.9726			1.12797	1.39486
	1486.87	3566.79	1427.69	1319.12	9187.51	8101.27	6144.01	8457.37			-0.279216	0.896104	-1.65125	-1.51366	1.55328	0.31659	0.119431	1.47632			-0.279216	1.55328
	1614.21	3112.6	975.805	2169.73	7733.25	8947.82	6760.93	4711.98			0.135569	0.38244	-2.31563	-0.116763	0.333224	0.828098	0.635325	-1.37879			0.135569	0.333224
	1572.46	3681.6	2670.35	3250.28	8467.25	7355.54	5857.79	5515.3			-0.000423576	1.02595	0.175768	1.65775	0.949017	-0.133999	-0.119917	-0.766424			-0.000423576	0.949017
	1454.75	3245.61	3678.9	2993.83	6493.73	8160.53	6081.02	6894.69			-0.38384	0.532867	1.65859	1.2366	-0.706676	0.352397	0.066757	0.285085			-0.38384	-0.706676
	1732.5	3314.82	2326.95	3064.93	9013.88	6569.23	4777.77	5609.31			0.520874	0.61114	-0.329115	1.35336	1.40761	-0.609108	-1.02307	-0.69476			0.520874	1.40761
	1514.44	4659.7	1560.65	3349.38	6367.33	8757.88	5395.8	5729.27			-0.189412	2.13212	-1.45576	1.8205	-0.81272	0.713331	-0.506251	-0.603314			-0.189412	-0.81272
	1878.04	3077.94	2076.39	1426.06	7611.72	9505.6	6848.53	6052.51			0.994942	0.343241	-0.6975	-1.33804	0.231266	1.16512	0.708579	-0.356909			0.994942	0.231266
	1618.34	3146.31	3541.76	2637.61	8233.27	7076.57	6131.27	6110.78			0.149021	0.420564	1.45696	0.651605	0.752718	-0.30256	0.108778	-0.31249			0.149021	0.752718
	1159.81	2939.42	2689.45	2745.93	6065.85	7146.85	6807.04	6409.9			-1.34455	0.186583	0.20385	0.829492	-1.06565	-0.260095	0.673883	-0.0844705			-1.34455	-1.06565
	1566.14	1934.9	3113.67	2512.94	7711.06	9656.53	6555.05	4893.33			-0.0210095	-0.949473	0.827558	0.446868	0.314608	1.25632	0.463159	-1.24055			-0.0210095	0.314608
	1019.4	3012.63	2492.68	1899.68	4291.41	6303.48	6191	5027.11			-1.8019	0.269379	-0.0854508	-0.560248	-2.55432	-0.769681	0.158727	-1.13857			-1.8019	-2.55432
	1923.64	2960.71	2756.29	2717.5	8357.08	9073.59	4035.95	4105.54			1.14347	0.210661	0.302121	0.782803	0.856589	0.904091	-1.64341	-1.84108			1.14347	0.856589
	1369.13	3548.75	2699.54	2669.08	8396.06	8813.39	4330.41	6169.27			-0.66273	0.875701	0.218685	0.703286	0.889291	0.746871	-1.39717	-0.267903			-0.66273	0.889291
	1255.87	3766.34	1746.97	1771.2	8403.42	6397.02	7325.03	4275.34			-1.03165	1.12178	-1.18183	-0.771242	0.895466	-0.713162	1.10705	-1.71165			-1.03165	0.895466
	1890.08	1695.16	3538.9	2527.2	6986.97	6448.2	5584.13	6318.5			1.03416	-1.22061	1.45275	0.470286	-0.29287	-0.682237	-0.348762	-0.154145			1.03416	-0.29287
	1497.84	3208.55	2849.55	2300.78	7491.29	7275.76	5577.42	5101.66			-0.243483	0.490954	0.439236	0.0984519	0.130231	-0.182204	-0.354373	-1.08174			-0.243483	0.130231
	1761.34	2400.5	3370.05	3311.19	5884.13	6064.26	6134.08	7089.34			0.614815	-0.422905	1.2045	1.75778	-1.2181	-0.914224	0.111128	0.433466			0.614815	-1.2181
	1459.54	2035.05	2658.85	2638.36	5970.7	6140.89	7017.2	7175.75			-0.368237	-0.836209	0.15886	0.652837	-1.14547	-0.867922	0.849628	0.499337			-0.368237	-1.14547
	1283.43	3656.04	3157.85	2951.56	4599.14	4649.93	6117.23	5511.98			-0.94188	0.99704	0.892513	1.16718	-2.29615	-1.7688	0.0970372	-0.768955			-0.94188	-2.29615
	790.821	1883.25	1971.65	1750.48	8526.32	7528.94	3819.42	5283.54			-2.54645	-1.00789	-0.851493	-0.805269	0.998574	-0.0292264	-1.82448	-0.943094			-2.54645	0.998574
	1737.04	4577.69	3103	1741.44	8501.21	8685.18	7719.03	5445.87			0.535663	2.03937	0.81187	-0.820115	0.977508	0.669404	1.43653	-0.81935			0.535663	0.977508
	1347.07	2220.28	842.944	2949.52	8973.2	9107.29	6053.21	4271.86			-0.734586	-0.626724	-2.51097	1.16383	1.37349	0.924454	0.0435011	-1.7143			-0.734586	1.37349
	1681.5	3291.21	1379.04	2513.74	7720.02	6348.44	7246.77	6484.36			0.354752	0.584438	-1.72278	0.448182	0.322125	-0.742515	1.0416	-0.0277097			0.354752	0.322125
	1529.19	2279.54	2724.45	1881.78	7843.37	5836.8	6191.96	4835.15			-0.141367	-0.559704	0.255308	-0.589644	0.42561	-1.05166	0.159529	-1.2849			-0.141367	0.42561
	1403.3	2896.29	1026.21	1141.18	6464.09	7097.6	6115.33	5502.52			-0.551428	0.137806	-2.24152	-1.80588	-0.731543	-0.289853	0.0954484	-0.776166			-0.551428	-0.731543
	1714.68	1752.17	839.398	2290.43	8753.27	8403.62	5494.9	4481.93			0.46283	-1.15613	-2.51618	0.0814546	1.18897	0.499278	-0.42338	-1.55416			0.46283	1.18897
	1476.77	1327.23	1371.8	2418.92	8028.46	9957.58	7276.39	7269.57			-0.312114	-1.63671	-1.73342	0.292465	0.580892	1.43822	1.06637	0.570856			-0.312114	0.580892
	1507.62	3097.31	2562.67	1462.12	7328.37	9028.84	6759.5	5111.04			-0.211627	0.365148	0.0174517	-1.27882	-0.00645146	0.877052	0.634129	-1.07459			-0.211627	-0.00645146
	1768.3	2973.66	3319.29	1795.6	8479.55	5834.32	4858.87	5528.87			0.637486	0.225307	1.12987	-0.731171	0.959336	-1.05316	-0.955253	-0.756079			0.637486	0.959336
	1355.4	1607.39	2424.99	1068.06	7232.18	7844.19	6511.46	6431.74			-0.707452	-1.31987	-0.184972	-1.92596	-0.0871504	0.161256	0.426708	-0.0678216			-0.707452	-0.0871504
	1510.34	2923.76	2961.32	823.755	6442.6	8826.08	6458.57	6546.36			-0.202767	0.168873	0.603566	-2.32717	-0.749572	0.754539	0.382479	0.0195529			-0.202767	-0.749572
	1936.68	2009.73	3004.74	1208.77	8167.57	4199.78	4390.6	6857.89			1.18595	-0.864844	0.667404	-1.69488	0.697599	-2.04079	-1.34684	0.257032			1.18595	0.697599
	1865.5	3285.94	2743.39	693.26	8815.14	7157.75	6066.23	6922.66			0.954095	0.578478	0.283155	-2.54147	1.24088	-0.253509	0.054389	0.306406			0.954095	1.24088
	1585.07	3407.89	2635	1936.23	7812.95	7533.38	4034.4	7663.92			0.0406509	0.716396	0.123795	-0.500224	0.400089	-0.0265437	-1.64471	0.871469			0.0406509	0.400089
	1541.15	2779.13	2379.87	2771.98	8127.04	8035.15	6883.46	4540.56			-0.102409	0.005304	-0.251309	0.872272	0.663596	0.276639	0.737789	-1.50947			-0.102409	0.663596
	1550.2	4001.43	3167.23	1474.21	7792.51	9861.89	4893.49	5889.68			-0.072931	1.38766	0.906304	-1.25897	0.382941	1.3804	-0.926302	-0.481034			-0.072931	0.382941
	1411.26	2744.38	2424.46	2710.54	6476.26	10058.1	7728.97	6434.49			-0.5255	-0.0339963	-0.185751	0.771373	-0.721333	1.49896	1.44484	-0.0657253			-0.5255	-0.721333
	1533.55	2938.64	3277.4	1361.2	7979.17	9033.82	6004.73	4639.84			-0.127165	0.185701	1.06828	-1.44456	0.53954	0.880061	0.00296027	-1.43379			-0.127165	0.53954
	1556.14	1144.45	2370.29	956.393	8082.66	9964.89	5615.82	6639.06			-0.0535825	-1.84343	-0.265394	-2.10934	0.626363	1.44264	-0.322262	0.0902182			-0.0535825	0.626363
	1632.41	3994.37	1883.23	2449.41	8744.47	8204.68	5736.05	6583.92			0.194852	1.37967	-0.981493	0.342537	1.18159	0.379073	-0.221721	0.0481849			0.194852	1.18159
	1695.78	2073.88	2023.16	2509.96	7436.58	9685.32	6618.76	5142.22			0.401267	-0.792294	-0.775761	0.441974	0.0843318	1.27371	0.516436	-1.05082			0.401267	0.0843318
	1766.52	2894.79	2660.53	2569.69	6936.48	7187.64	7192.62	6312.51			0.631688	0.136109	0.16133	0.540065	-0.335229	-0.235449	0.996321	-0.158711			0.631688	-0.335229
	1265.09	3450.31	2587.17	2622.84	8408.08	7359.51	8745.21	7520.52			-1.00162	0.764371	0.0534728	0.62735	0.899376	-0.131601	2.29466	0.762155			-1.00162	0.899376
	1782.57	3402.23	1911.95	2533.91	7971.21	7084.67	6371.34	7437.61			0.683967	0.709995	-0.939267	0.481305	0.532862	-0.297666	0.309534	0.698952			0.683967	0.532862
	1805.61	2716.79	3033.33	2248.28	6665.38	4521.68	5714.99	3652.88			0.759015	-0.0651989	0.709438	0.0122347	-0.56267	-1.84629	-0.239331	-2.18615			0.759015	-0.56267
	1939.49	2353.99	2196.56	2560.85	8201.73	4830.39	6425.43	5610.46			1.1951	-0.475505	-0.52082	0.525548	0.726258	-1.65976	0.354766	-0.693883			1.1951	0.726258
	1515.66	3949.91	2516.83	2391.65	7660.83	6227.79	5266.95	7174.49			-0.185438	1.32939	-0.0499442	0.247681	0.272467	-0.815415	-0.614	0.498376			-0.185438	0.272467
	1961.83	3119.95	3639.13	1709.33	8226.57	6604.14	7884.42	6562.4			1.26787	0.390752	1.60011	-0.872847	0.747097	-0.588014	1.57483	0.0317802			1.26787	0.747097
	1117.74	2961.84	2558.62	2951.86	5664.93	7137.6	4883.19	5660.9			-1.48158	0.211939	0.0114975	1.16768	-1.402	-0.265684	-0.934916	-0.655433			-1.48158	-1.402
	1297.43	1791.34	2068.65	2257.11	8110.82	6396.94	7085.48	7485.67			-0.896278	-1.11183	-0.70888	0.0267357	0.649988	-0.71321	0.906726	0.735589			-0.896278	0.649988
	1672.61	4307.92	2060.85	2617.02	7255.12	5761.3	5944.38	6313.54			0.325795	1.73428	-0.720347	0.617792	-0.0679049	-1.09728	-0.0475069	-0.157926			0.325795	-0.0679049
	1770.61	3357.02	3399.47	2468.16	7612.57	7582.38	6215.66	7577.7			0.64501	0.658865	1.24775	0.373329	0.231979	0.00306335	0.179348	0.805743			0.64501	0.231979
	1434.43	2099.84	3132.77	1632.64	7450.41	6567.01	8248.49	6350.06			-0.450028	-0.762935	0.855639	-0.99879	0.0959346	-0.61045	1.87928	-0.130086			-0.450028	0.0959346
	1809.67	1073.25	2872.68	2427.39	6825.78	4333.95	6789.85	6760.31			0.77224	-1.92395	0.473243	0.306375	-0.428102	-1.95972	0.659509	0.182647			0.77224	-0.428102
	1648.97	3871.95	2726.8	2211.09	7455.01	3999.12	7754.72	7193.39			0.248792	1.24122	0.258763	-0.0488399	0.0997934	-2.16204	1.46637	0.512784			0.248792	0.0997934
	1202.38	2720.53	764.961	2178.38	8518.94	12494.6	5284.67	7603.98			-1.20588	-0.0609692	-2.62562	-0.102558	0.992383	2.97115	-0.599182	0.825776			-1.20588	0.992383
	1954.91	1477.22	2406.17	2292.93	6775.19	4624.63	5683.02	5660.51			1.24533	-1.46708	-0.212642	0.0855602	-0.470544	-1.78409	-0.266066	-0.65573			1.24533	-0.470544
	2051.34	2940.33	2275.89	2905.93	5520.95	6367.94	7665.41	6969.24			1.55943	0.187612	-0.404186	1.09225	-1.52279	-0.730733	1.39169	0.341914			1.55943	-1.52279
	1670.06	2834.7	1611.06	2185.28	8059.21	9524.57	8064.29	6101.89			0.317489	0.0681506	-1.38165	-0.091226	0.60669	1.17659	1.72525	-0.319266			0.317489	0.60669
	1251.01	4856.18	2630.36	2037.27	7352.09	9165.96	4612.66	8232.61			-1.04748	2.35433	0.116973	-0.334293	0.0134483	0.959904	-1.16114	1.30498			-1.04748	0.0134483
	880.786	1503.34	2823.72	2191.24	8933.07	7552.54	7557.37	5418.84			-2.25341	-1.43754	0.40126	-0.0814383	1.33982	-0.0149667	1.30134	-0.839955			-2.25341	1.33982
	1505.11	2956.21	2618.61	1304.84	6263.81	6637.49	6877.07	6643.08			-0.219802	0.205572	0.0996976	-1.53711	-0.899569	-0.567863	0.732445	0.0932827			-0.219802	-0.899569
	1774.37	1001.8	2483.53	2566.73	8331.47	8014.14	5281.47	5788.82			0.657257	-2.00476	-0.0989034	0.535204	0.835103	0.263944	-0.601858	-0.55792			0.657257	0.835103
	2085.32	2882.46	3740.17	2598.13	7653.26	7457.18	4581.03	7472.15			1.67011	0.122165	1.74867	0.58677	0.266116	-0.0725856	-1.18759	0.725282			1.67011	0.266116
	1573.22	2482.21	1665.76	1214.59	6897.63	7397.76	6181.54	5376.15			0.002052	-0.330496	-1.30123	-1.68533	-0.367823	-0.108489	0.150816	-0.872498			0.002052	-0.367823
	1033.2	1114.26	2516.44	2994.96	7177.87	8321.02	5401.74	8033.27			-1.75695	-1.87757	-0.0505178	1.23846	-0.132714	0.449369	-0.501283	1.15302			-1.75695	-0.132714
	1463.36	2740.5	2300.34	2079.36	7776.67	8146.33	5723.05	5744.85			-0.355795	-0.0383842	-0.368238	-0.265171	0.369652	0.343817	-0.232592	-0.591438			-0.355795	0.369652
	1599.12	3324.47	1102.15	2192.21	5827.17	5338.64	6599.52	4463.33			0.0864161	0.622053	-2.12987	-0.0798454	-1.26589	-1.35266	0.500347	-1.56834			0.0864161	-1.26589
	1627.95	1475.49	2714.81	2337.38	7885.51	7801.33	2874.38	6982.72			0.180324	-1.46904	0.241135	0.158557	0.460963	0.135359	-2.61476	0.35219			0.180324	0.460963
	1094.37	3958.75	2666.87	2185.68	5108.04	11862.2	3775.5	4667.64			-1.5577	1.33939	0.170652	-0.0905693	-1.86921	2.58904	-1.86121	-1.41259			-1.5577	-1.86921
	1911.88	1262.79	2676.22	2143.62	7945.27	9464.52	6277	5370.95			1.10517	-1.70959	0.184398	-0.159641	0.511099	1.1403	0.230643	-0.876462			1.10517	0.511099
	2070.5	2667.25	1672.96	2440.61	5618.08	7033.6	6096.01	7417.28			1.62184	-0.121226	-1.29064	0.328085	-1.44131	-0.328524	0.079292	0.683455			1.62184	-1.44131
	1301.28	4091.98	3051.44	1465.03	7144.71	6609.31	7806.77	6629.31			-0.883737	1.49006	0.736064	-1.27404	-0.160534	-0.584891	1.5099	0.0827858			-0.883737	-0.160534
	1279.87	2160.4	2895.44	2702.87	8437.52	4432.06	7010.33	7074.21			-0.953476	-0.694445	0.506706	0.758778	0.924074	-1.90044	0.843883	0.421933			-0.953476	0.924074
	1661.31	1682.17	2279.28	2394.88	7889.69	4205.17	4993.55	5860.45			0.288988	-1.2353	-0.399201	0.252986	0.46447	-2.03753	-0.842628	-0.503316			0.288988	0.46447
	974.504	2300.26	2557.1	2786.86	7501.3	4757.36	6596.04	6786.41			-1.94814	-0.536271	0.0092627	0.896709	0.138629	-1.70389	0.497437	0.202543			-1.94814	0.138629
	1392.98	3340.37	2687.03	1354.27	8095.72	7038.16	4346.11	7058.49			-0.585043	0.640035	0.200292	-1.45594	0.63732	-0.325768	-1.38404	0.40995			-0.585043	0.63732
	2000.87	2645.69	2421.16	3256.43	4545.01	6204.14	5785.17	5592.32			1.39504	-0.145609	-0.190603	1.66785	-2.34156	-0.829705	-0.180644	-0.707712			1.39504	-2.34156
	1100.73	3254.88	2097.6	3030.01	6975.53	8463.41	4257.33	6773.22			-1.53699	0.543351	-0.666316	1.29602	-0.302468	0.535405	-1.45828	0.192488			-1.53699	-0.302468
	1464.8	1723.6	1879.81		6757.9	8591.87	4411.7	6806.94			-0.351104	-1.18844	-0.986521		-0.48505	0.613024	-1.32919	0.218193			-0.351104	-0.48505
	2073.71	3082.94	1785.62	2240.83		11225.8	6032.94	5516.36			1.6323	0.348896	-1.125			2.20451	0.0265505	-0.765616			1.6323	2.51363
	1655.51	2763.34	2936.94	608.927	7336.06		6658.51				0.270095	-0.0125534	0.567721				0.549677	-4.97074			0.270095	0.377411
		2863.49	2078.01		1191.96	7577.31	7612.8	6520.71				0.100711	-0.695118				1.34769				1.68935	0.191238
	1572.59		3350.39			1655.01	5006.94	1311.82					1.17559				-0.831431				-0.731574	0.460444
	307.003	2774.44	1944.6				4884.58						-0.891264				-0.933753				-1.09048	0.279672
		884.217	2672.4				5887.9						0.178782				-0.0947376				1.47837	0.247237
							6787.65										0.657669				1.39357	-0.00794548
			2550.8				5007.38										-0.831063				1.01955	0.267847
			680.158				4811.01										-0.995275				0.57832	0.0982048
							7692.02										1.41394				-0.727503	0.697669
							7425.48										1.19105				-0.353183	0.0809542
							7808.43										1.51129				0.0661375	0.211987
							7223.84										1.02243				-2.13724	-0.10957
							5152.05										-0.710084				-1.05756	0.21824
							5930.75										-0.0589047				-0.228338	-0.210549
							6255.14										0.212363				-0.107281	-0.33743
							4953.65										-0.875994				1.24442	-0.489798
																					0.233574	0.562951
							6001.19														-1.92768	0.170869
							1195.83														-0.016116	-0.451828
																					-0.198842	-0.00625966
																					-1.31186	0.24821
																					0.122221	0.278953
																					0.340618	0.31659
																					0.191152	0.828098
																					0.896104	-0.133999
																					0.38244	0.352397
																					1.02595	-0.609108
																					0.532867	0.713331
																					0.61114	1.16512
																					2.13212	-0.30256
																					0.343241	-0.260095
																					0.420564	1.25632
																					0.186583	-0.769681
																					-0.949473	0.904091
																					0.269379	0.746871
																					0.210661	-0.713162
																					0.875701	-0.682237
																					1.12178	-0.182204
																					-1.22061	-0.914224
																					0.490954	-0.867922
																					-0.422905	-1.7688
																					-0.836209	-0.0292264
																					0.99704	0.669404
																					-1.00789	0.924454
																					2.03937	-0.742515
																					-0.626724	-1.05166
																					0.584438	-0.289853
																					-0.559704	0.499278
																					0.137806	1.43822
																					-1.15613	0.877052
																					-1.63671	-1.05316
																					0.365148	0.161256
																					0.225307	0.754539
																					-1.31987	-2.04079
																					0.168873	-0.253509
																					-0.864844	-0.0265437
																					0.578478	0.276639
																					0.716396	1.3804
																					0.005304	1.49896
																					1.38766	0.880061
																					-0.0339963	1.44264
																					0.185701	0.379073
																					-1.84343	1.27371
																					1.37967	-0.235449
																					-0.792294	-0.131601
																					0.136109	-0.297666
																					0.764371	-1.84629
																					0.709995	-1.65976
																					-0.0651989	-0.815415
																					-0.475505	-0.588014
																					1.32939	-0.265684
																					0.390752	-0.71321
																					0.211939	-1.09728
																					-1.11183	0.00306335
																					1.73428	-0.61045
																					0.658865	-1.95972
																					-0.762935	-2.16204
																					-1.92395	2.97115
																					1.24122	-1.78409
																					-0.0609692	-0.730733
																					-1.46708	1.17659
																					0.187612	0.959904
																					0.0681506	-0.0149667
																					2.35433	-0.567863
																					-1.43754	0.263944
																					0.205572	-0.0725856
																					-2.00476	-0.108489
																					0.122165	0.449369
																					-0.330496	0.343817
																					-1.87757	-1.35266
																					-0.0383842	0.135359
																					0.622053	2.58904
																					-1.46904	1.1403
																					1.33939	-0.328524
																					-1.70959	-0.584891
																					-0.121226	-1.90044
																					1.49006	-2.03753
																					-0.694445	-1.70389
																					-1.2353	-0.325768
																					-0.536271	-0.829705
																					0.640035	0.535405
																					-0.145609	0.613024
																					0.543351	2.20451
																					-1.18844	-0.663004
																					0.348896	-1.95754
																					-0.0125534	-2.16911
																					0.100711	0.022821
																					-0.149553	1.10491
																					1.35448	-1.30631
																					0.951088	-1.73434
																					0.264777	0.0961928
																					1.03591	-1.70545
																					1.39347	-0.200564
																					0.644453	0.277205
																					0.033992	-0.349606
																					0.929637	0.508325
																					1.25377	1.34614
																					0.746826	1.43765
																					0.962615	0.727219
																					1.0814	-0.793549
																					0.566927	0.0369117
																					0.32788	-1.92724
																					1.55239	1.24573
																					0.918596	0.173252
																					0.771953	-0.238654
																					-0.373237	-0.144485
																					0.172372	0.119431
																					0.34295	0.635325
																					0.212833	-0.119917
																					-1.86796	0.066757
																					-1.65125	-1.02307
																					-2.31563	-0.506251
																					0.175768	0.708579
																					1.65859	0.108778
																					-0.329115	0.673883
																					-1.45576	0.463159
																					-0.6975	0.158727
																					1.45696	-1.64341
																					0.20385	-1.39717
																					0.827558	1.10705
																					-0.0854508	-0.348762
																					0.302121	-0.354373
																					0.218685	0.111128
																					-1.18183	0.849628
																					1.45275	0.0970372
																					0.439236	-1.82448
																					1.2045	1.43653
																					0.15886	0.0435011
																					0.892513	1.0416
																					-0.851493	0.159529
																					0.81187	0.0954484
																					-2.51097	-0.42338
																					-1.72278	1.06637
																					0.255308	0.634129
																					-2.24152	-0.955253
																					-2.51618	0.426708
																					-1.73342	0.382479
																					0.0174517	-1.34684
																					1.12987	0.054389
																					-0.184972	-1.64471
																					0.603566	0.737789
																					0.667404	-0.926302
																					0.283155	1.44484
																					0.123795	0.00296027
																					-0.251309	-0.322262
																					0.906304	-0.221721
																					-0.185751	0.516436
																					1.06828	0.996321
																					-0.265394	2.29466
																					-0.981493	0.309534
																					-0.775761	-0.239331
																					0.16133	0.354766
																					0.0534728	-0.614
																					-0.939267	1.57483
																					0.709438	-0.934916
																					-0.52082	0.906726
																					-0.0499442	-0.0475069
																					1.60011	0.179348
																					0.0114975	1.87928
																					-0.70888	0.659509
																					-0.720347	1.46637
																					1.24775	-0.599182
																					0.855639	-0.266066
																					0.473243	1.39169
																					0.258763	1.72525
																					-2.62562	-1.16114
																					-0.212642	1.30134
																					-0.404186	0.732445
																					-1.38165	-0.601858
																					0.116973	-1.18759
																					0.40126	0.150816
																					0.0996976	-0.501283
																					-0.0989034	-0.232592
																					1.74867	0.500347
																					-1.30123	-2.61476
																					-0.0505178	-1.86121
																					-0.368238	0.230643
																					-2.12987	0.079292
																					0.241135	1.5099
																					0.170652	0.843883
																					0.184398	-0.842628
																					-1.29064	0.497437
																					0.736064	-1.38404
																					0.506706	-0.180644
																					-0.399201	-1.45828
																					0.0092627	-1.32919
																					0.200292	0.0265505
																					-0.190603	0.549677
																					-0.666316	1.34769
																					-0.986521	-0.831431
																					-1.125	-0.933753
																					0.567721	-0.0947376
																					-0.695118	0.657669
																					1.17559	-0.831063
																					-0.891264	-0.995275
																					0.178782	1.41394
																					-1.10002	1.19105
																					-1.35634	1.51129
																					-1.14304	1.02243
																					0.884605	-0.710084
																					0.982219	-0.0589047
																					0.959097	0.212363
																					-0.179069	-0.875994
																					0.859578	2.2636
																					0.739333	1.94223
																					-0.431382	1.33126
																					0.79489	2.33717
																					1.21184	-0.615153
																					-0.526106	2.44531
																					0.787451	-0.262597
																					-0.260984	0.76653
																					-0.445587	1.45846
																					-1.03627	0.243471
																					0.857935	0.818146
																					-1.46116	0.422101
																					1.30216	0.0476057
																					-0.501538	0.418838
																					-0.266534	1.33346
																					0.673857	1.38648
																					-1.51366	-0.639318
																					-0.116763	1.06178
																					1.65775	-0.344712
																					1.2366	1.94551
																					1.35336	1.91208
																					1.8205	1.27505
																					-1.33804	1.9726
																					0.651605	1.47632
																					0.829492	-1.37879
																					0.446868	-0.766424
																					-0.560248	0.285085
																					0.782803	-0.69476
																					0.703286	-0.603314
																					-0.771242	-0.356909
																					0.470286	-0.31249
																					0.0984519	-0.0844705
																					1.75778	-1.24055
																					0.652837	-1.13857
																					1.16718	-1.84108
																					-0.805269	-0.267903
																					-0.820115	-1.71165
																					1.16383	-0.154145
																					0.448182	-1.08174
																					-0.589644	0.433466
																					-1.80588	0.499337
																					0.0814546	-0.768955
																					0.292465	-0.943094
																					-1.27882	-0.81935
																					-0.731171	-1.7143
																					-1.92596	-0.0277097
																					-2.32717	-1.2849
																					-1.69488	-0.776166
																					-2.54147	-1.55416
																					-0.500224	0.570856
																					0.872272	-1.07459
																					-1.25897	-0.756079
																					0.771373	-0.0678216
																					-1.44456	0.0195529
																					-2.10934	0.257032
																					0.342537	0.306406
																					0.441974	0.871469
																					0.540065	-1.50947
																					0.62735	-0.481034
																					0.481305	-0.0657253
																					0.0122347	-1.43379
																					0.525548	0.0902182
																					0.247681	0.0481849
																					-0.872847	-1.05082
																					1.16768	-0.158711
																					0.0267357	0.762155
																					0.617792	0.698952
																					0.373329	-2.18615
																					-0.99879	-0.693883
																					0.306375	0.498376
																					-0.0488399	0.0317802
																					-0.102558	-0.655433
																					0.0855602	0.735589
																					1.09225	-0.157926
																					-0.091226	0.805743
																					-0.334293	-0.130086
																					-0.0814383	0.182647
																					-1.53711	0.512784
																					0.535204	0.825776
																					0.58677	-0.65573
																					-1.68533	0.341914
																					1.23846	-0.319266
																					-0.265171	1.30498
																					-0.0798454	-0.839955
																					0.158557	0.0932827
																					-0.0905693	-0.55792
																					-0.159641	0.725282
																					0.328085	-0.872498
																					-1.27404	1.15302
																					0.758778	-0.591438
																					0.252986	-1.56834
																					0.896709	0.35219
																					-1.45594	-1.41259
																					1.66785	-0.876462
																					1.29602	0.683455
																						0.0827858
																						0.421933
																						-0.503316
																						0.202543
																						0.40995
																						-0.707712
																						0.192488
																						0.218193
																						-0.765616

## Sheet: Fig2F
N3ICD conc (fresh):	TgKIn3-AG/+_Brain1_LeftHemi	TgKIn3-AG/+_Brain1_RightHemi	TgKIn3-AG/+_Brain2_RightHemi	TgKIn3-AG/+_Brain3_LeftHemi	TgKIn3-AG/+_Brain3_RightHemi	TgKIn3-AG/n3-AG_Brain1_LeftHemi	TgKIn3-AG/n3-AG_Brain2_RightHemi	TgKIn3-AG/n3-AG_Brain3_LeftHemi	TgKIn3-AG/n3-AG_Brain3_RightHemi			All (fresh) :	TgKIn3-AG/+_all	TgKIn3-AG/n3-AG_all				N3ICD conc (IHC):	TgKIn3-AG/+_Brain1_LeftHemi	TgKIn3-AG/+_Brain2_LeftHemi	TgKIn3-AG/+_Brain2_RightHemi	TgKIn3-AG/+_Brain3_LeftHemi	TgKIn3-AG/+_Brain4_LeftHemi	TgKIn3-AG/n3-AG_Brain1_LeftHemi	TgKIn3-AG/n3-AG_Brain1_RightHemi	TgKIn3-AG/n3-AG_Brain2_RightHemi	TgKIn3-AG/n3-AG_Brain3_RightHemi	TgKIn3-AG/n3-AG_Brain4_LeftHemi		All (IHC) :	TgKIn3-AG/+_all	TgKIn3-AG/n3-AG_all
	2335.21	1881.54	1720.43	2685.2	2038.49	4601.02	5098.35	4550.09	3133.81				2335.21	4601.02					1674.64	1127.1	1148.85	1058.43	1630.99	1779.52	1876.92	1932.19	2188.94	2510.08			1674.64	1779.52
	2533.72	2258.73	2322.35	3118.6	2100.74	4919.42	6835.45	4336.77	3241.7				2533.72	4919.42					1425.88	915.352	1309.01	1549.21	1438.97	1301.57	1439.03	1710.58	1879.83	1436.27			1425.88	1301.57
	2245.2	1304.82	1435.83	2897.97	2197.29	6170.4	4094.55	3958.62	3148.68				2245.2	6170.4					1229.43	1297.98	1064.32	1592.44	1452.68	1798.04	2292.38	2468.36	1470.91	1890.37			1229.43	1798.04
	1976.47	2318.33	1829.32	2630.51	2503.17	5213.61	5643.71	3085.93	3274.95				1976.47	5213.61					1343.04	1388.24	1002.34	1382.13	1888.56	1917.51	1286.62	1570.46	1964.79	2213.85			1343.04	1917.51
	1348.61	2840.47	1286.95	1916.04	1965.82	6037.89	5669.73	2970.89	4719.76				1348.61	6037.89					1329.41	1196.47	1143.33	1839.48	1550.91	1788.46	1808.54	2255.13	1833.52	2803.31			1329.41	1788.46
	2657.1	2963.23	1800.66	2620.76	2251.36	5997.12	2812.8	3566.22	2691.04				2657.1	5997.12					982.02	1253.01	1026.26	1948.32	1124.24	1514.61	1355.65	1914.46	1466.1	2195.39			982.02	1514.61
	3285.7	2157.13	1197.36	3245.86	2475.01	6083.65	7257.95	4235.52	3685.77				3285.7	6083.65					1129.84	1299.78	1033.14	1415.61	864.15	2300.57	1888.77	2243.56	1637.3	2299.36			1129.84	2300.57
	1898.58	1491.43	1839.53	2661.03	1366.33	3573.92	4910.29	4380.53	2848.97				1898.58	3573.92					1781.81	1289.04	1099.55	1744.24	1773.3	2649.85	1888.21	1084.18	1404.39	1966.02			1781.81	2649.85
	2606.97	2433.76	1736.51	3314.69	2512.43	4584.92	3853.34	3701.3	3228.28				2606.97	4584.92					1852.24	902.515	1198.88	1517.57	1653.25	1809.86	1389.69	2100.04	1640.43	1973.27			1852.24	1809.86
	2466.99	2494.99	1294.55	2449.04	2528.42	5138.14	5353.45	5187.51	3813.47				2466.99	5138.14					1380.38	985.745	1007.2	1353.49	1877.73	1727.12	1987.73	2835.96	1746.26	2104.73			1380.38	1727.12
	3011.53	1655.62	1600.4	2542.08	2252.08	6983.84	4673.82	4502.08	2473.21				3011.53	6983.84					957.7	1249.26	887.314	1650.58	1926.67	2136.57	1811.78	2393.9	1746.07	2211.68			957.7	2136.57
	2295.93	1655.21	1883.17	3067.01	1721.44	5781.91	2749.44	3539.33	4543				2295.93	5781.91					1620.01	1216.97	794.165	1884.72	1682.94	1707.45	744.103	2389.67	1646.39	2168.58			1620.01	1707.45
	2167.65	2578.93	1418.77	3244.88	1666.93	4837.61	4857.8	3401.12	3684.43				2167.65	4837.61					981.62	934.702	976.466	1509.08	1806.46	1802.8	1547.43	2273.25	1521.71	1529.17			981.62	1802.8
	2613.72	2285.23	949.436	2662.21	1724.64	5725.18	5390.44	4723.6	3342.78				2613.72	5725.18					1508.73	1456.26	1360.33	1721.57	1806.93	2018.62	1004.86	3232.15	1123.36	2123.66			1508.73	2018.62
	2363.79	2916.34	1223.24	2215.43	2221.17	6534.14	4596.49	3666.07	3486.78				2363.79	6534.14					1040.57	1149.73	1126.11	922.21	1142.72	1894.28	2550.73	2944.22	1404.12	1566.11			1040.57	1894.28
	1801.85	2212.91	1457.01	3158.73	2148.48	7992.18	4883.6	4958.84	2953.08				1801.85	7992.18					1777.2	1310.8	1048.95	1009.73	2080.29	1977.66	1588.96	2086.37	2089.1	2197.68			1777.2	1977.66
	2456.85	2074.8	1109.07	3123.98	2380.81	4180.52	4566.19	3825.05	3976.18				2456.85	4180.52					1846.19	1143.72	784.515	844.12	2084.58	1490.42	2349.41	2792.06	1359.09	1905.63			1846.19	1490.42
	2533.56	1932.78	2011.44	2249.75	2416.34	5039.85	5702.63	3189.66	4559.74				2533.56	5039.85					1272.94	1293.39	1269.06	912.89	1376.46	2355.09	1938.48	2879.12	1804.13	1148.33			1272.94	2355.09
	2070.69	1093.16	2085.46	3175.64	2782.69	6345.97	4720.99	5032.06	3754.11				2070.69	6345.97					1417.96	727.077	769.053	1386.26	2069.57	1888.54	2168.9	1313.84	1712.26	2952.65			1417.96	1888.54
	2459.86	2492.82	1521.39	3060.18	1742.98	7318.76	3345.13	4123.45	3116.19				2459.86	7318.76					1336.18	1216.32	1062.2	1609.49	1140.93	2277.91	912.292	2204.67	1800.64	1832.37			1336.18	2277.91
	1396.05	2159.19	1777.18	2758.32	1071.27	6548.92	5785.01	3734.56	3747.11				1396.05	6548.92					992.05	1203.31	554.532	867.76	1897.54	1646.16	1305.91	2229.11	1279.63	1627.94			992.05	1646.16
	1750.25	1923.18	1423.5	3087.81	2000.88	7029.68	5512.26	4951.1	2995.43				1750.25	7029.68					1626.22	1344.91	1195.69	1263.61	1838.75	2163.49	2194.1	2511.9	1762.08	2040.94			1626.22	2163.49
	2754.51	2235.27	1742.52	3055.23	1915.53	4186.3	4556.6	6231.81	3015.83				2754.51	4186.3					1793.02	1001.41	1028.28	1392.73	676.66	1699.29	1703.06	3628.25	1740.68	2202.65			1793.02	1699.29
	1406.13	1847.33	1707.85	1690.35	1699.81	2172.59	3532.24	3984.2	3591.03				1406.13	2172.59					1233.66	948.919	905.22	1224.17	1807.83	1402.87	2247.22	2185.1	1757.61	1859.3			1233.66	1402.87
	2734.82	2160.7	1762.85	2481.46	2089.1	6915.56	5652.86	3495.13	4263.07				2734.82	6915.56					1759.23	1213.81	998.306	918.52	2039.19	2748.83	2066.08	1601.87	1760.05	1847.1			1759.23	2748.83
	2732.89	2498.05	1359.82	2488.78	1506.46	5579.14	6312.2	3713.72	4397.93				2732.89	5579.14					1395.08	1625.61	664.245	1594.13	1741.7	2477.36	1586.07	1822.53	1650.54	1963.11			1395.08	2477.36
	2738.29	2748.05	1128.86	2798.4	2272.23	6077.42	6072.08	3010.74	2971.57				2738.29	6077.42					1544.15	753.609	887.041	663.58	1943.55	1107.62	2121.22	2471.24	1669.88	2210.75			1544.15	1107.62
	2603.46	1829.58	1133.62	2905.93	1821.05	7037.16	5991.01	3992.92	4668.6				2603.46	7037.16					1151.28	1045.6	691.785	1673.4	1841.14	2237.34	2737.1	1866.75	361.81	1477.71			1151.28	2237.34
	2587.64	2267.45	1684.31	1976.58	1778.22	3620.92	3477.46	3804.77	4257.34				2587.64	3620.92					1490.35	1158.18	993.154	1287.82	1158.75	2340.33	1736.54	2858.34	1761.54	2276.34			1490.35	2340.33
	2166.75	2088.31	1503.43	3604.48	1872.01	4758.47	4545.05	5283.92	3820.48				2166.75	4758.47					1945.47	949.101	1007.77	886.99	1349.31	1593.57	2249.88	2330.37	1851.99	1730.63			1945.47	1593.57
	2159.09	1865.04	1452.19	1271.16	1790.93	3415.8	4464.84	5056.38	2645.6				2159.09	3415.8					1694.73	1100.72	1115.29	1269.6	1652.31	2495.3	1759.52	1599.7	1470.13	2225.9			1694.73	2495.3
	2435.82	3440.07	1352.01	2542.13	1218.8	5245.55	3887.55	4847.46	3359.55				2435.82	5245.55					1509.24	448.422	845.812	1602.04	1832.94	2195.73	1488.44	2581.43	1602.3	1944.97			1509.24	2195.73
	2127.52	2302.67	1648.49	2770.62	1591.83	4784.76	5001.57	3688.23	3497.56				2127.52	4784.76					1542.09	1132.1	1129.33	1724	1942.68	1700.47	1309.93	2030.82	2145.03	1243.05			1542.09	1700.47
	2586.34	2589.53	1967.61	2756.65	1931.08	4059.9	4983.96	4854.84	3614.33				2586.34	4059.9					1461.9	1120.48	882.331	1308.42	2002.02	2309.85	1969.51	1750.44	1731.23	2880.3			1461.9	2309.85
	3492.13	2235.22	1576.15	2278.12	1325.11	2862.63	4667.46	4109.69	4520.09				3492.13	2862.63					1823.89	1155.44	1025.99	1824.17	1707.87	1799.56	1505.12	2695.8	1652.85	1753.64			1823.89	1799.56
	3169.38	2786.6	1126.15	893.977	1973.95	6664.18	2463.95	5812.45	5392.83				3169.38	6664.18					1586.32	1053.84	856.754	1546.05	1743.88	2542.4	1018.63	1652.06	1895.49	1823.99			1586.32	2542.4
	2257.11	2094.38	1783.88	3057.13	2304.51	5469.59	3884.13	4249.21	5328.16				2257.11	5469.59					1315.83	1110.05	750.62	1232.65	1384.89	2699.17	1477.9	2056.28	2074.25	1851.31			1315.83	2699.17
	2090.31	2030.12	749.827	2267.29	1731.2	3658.96	4299.11	3066.25	5207.88				2090.31	3658.96					1246.39	1086.06	878.738	1328.98	1926.85	2936.76	2181.05	2479.83	2172.24	1852.28			1246.39	2936.76
	2262.44	2471.95	1244.6	2903.9	1338.51	4624.05	5329.61	5592	2844.41				2262.44	4624.05					1375.85	1243.47	1101.46	958.13	1652.64	2207.77	1868.51	2485.03	2150.23	1801.07			1375.85	2207.77
	1986.05	1723.42	1710.29	1943.67	2428.96	3324.8	4149.18	2997.38	3409.61				1986.05	3324.8					1162.03	786.005	1022.01	1169.27	1594.1	2066.69	1722.54	2030.83	1897.81	1471.66			1162.03	2066.69
	1393.67	2976	1247.67	1997.36	1399.7	6657.65	4356.68	5984.39	3687.57				1393.67	6657.65					1413.12	1361.25	956.414	1337.85	1838.44	1794.78	2251.42	1674.04	1858.18	1470.27			1413.12	1794.78
	2787.37	3557.21	1195.07	2322.39	1998.59	7519.79	2980.26	3088.26	2735.26				2787.37	7519.79					1498.17	1495.44	753.443	1427.63	1517.75	1830.51	1061.05	2030.75	1708.73	2215.82			1498.17	1830.51
	2778.96	2899.24	1881.23	2564.67	1962.11	4701.71	3006.58	4314.68	3822.52				2778.96	4701.71					1573.71	1186.11	1138.1	1601.41	1721.29	2055.14	1618.4	1641.06	1908.94	1554.21			1573.71	2055.14
	2285.68	1652.78	1347.12	2223.01	1722.64	4854.64	6095.5	3696.82	3668.87				2285.68	4854.64					1521.7	1004.05	989.01	953.25	1396.6	2284.12	2209.64	2455.13	1622.33	1353.94			1521.7	2284.12
	2219.93	3039.41	1202.62	1863.01	1871.88	5551.66	4075.66	4875.03	4153.55				2219.93	5551.66					1574.27	1080.99	870.04	1336.33	1156.99	1038.8	2190.43	1931.06	1744.38	1770.9			1574.27	1038.8
	2197.34	1665.06	1548.97	2231.93	2176.93	7045.66	3633.26	4326.2	3659.64				2197.34	7045.66					961.93	1175.49	913.579	1162.5	1836.85	1916.08	1868.63	2832.78	1192.26	1940.02			961.93	1916.08
	2452.63	2599.8	1863.22	2204.42	1844.8	6860.2	4721.19	5224.81	3488.56				2452.63	6860.2					1396.55	1155.73	768.858	1096.16	1308.81	2269.17	1853.61	2429.23	2386.13	2882.74			1396.55	2269.17
	2335.55	1236.05	1959.48	1940.39	1837.21	5984.14	4236.97	3563.95	3610.58				2335.55	5984.14					1430.98	1398.95	1287.73	592.55	1672.31	2153.75	1489.88	2067.42	1433.07	2108.27			1430.98	2153.75
	2949.49	1849.59	1408.89	1299.51	2582.37	4846.33	3186.27	5310.79	3752.72				2949.49	4846.33					1217.45	715.037	981.352	1412.26	1793.19	1881.64	1428.44	2617	1874.02	2394.34			1217.45	1881.64
	1546.64	2371.63	2012.54	1589.59	2286.3	3142.33	4763.31	5676.98	4236.08				1546.64	3142.33					1249.2	1479.85	1056.36	1342.68	1280.36	1496.86	2107.58	2987.36	2442.04	1748.93			1249.2	1496.86
	2644.37	1341.59	1138.29	2534.45	1610.85	4645.57	4470.09	5289.98	4224.37				2644.37	4645.57					1692.85	1382.38	842.917	1215	1570	1499.83	1685.75	3071.41	1773.6	2300.44			1692.85	1499.83
	2335.69	1952.33	1390.89	2457.68	2173.75	6817.8	3820.41	4574.09	3053.64				2335.69	6817.8					1370.34	1159.08	1020.57	1472.9	1382.02	1938.97	2197.95	3473.11	2028.48	1661.73			1370.34	1938.97
	2539.36	2018.17	480.878	2286.96	2077.1	4859.77	6698.9	3313.78	3288.85				2539.36	4859.77					1411.64	1226.9	811.771	1086.39	1720.13	2018.27	1651.23	2350.09	1332.83	1614.46			1411.64	2018.27
	2796.21	1410.33	2009.68	2334.75	1024.78	6351.99	2188.31	2873.96	3159.54				2796.21	6351.99					1635.75	1157.33	1076.84	775	1286.21	1894.42	1677.98	2079.09	1304.68	2280.88			1635.75	1894.42
	2107.06	1866.61	1443.17	2722.95	1152.09	2353.35	3155.39	2474.73	2848.82				2107.06	2353.35					1297.46	1237.32	1046.15	1402.49	1651.05	1634.44	1130.42	2187.06	1801.36	1356.01			1297.46	1634.44
	1504.3	2979.82	1822.15	2270.47	1665.76	4469	4252.85	3111.03	4112.62				1504.3	4469					1487.23	1139.15	768.509	1165.09	1596.48	2456.75	1864.77	2166.87	1581.96	2238.37			1487.23	2456.75
	2691.47	2259.1	2021.07	1622.61	2223.47	4327.67	3907.62	3173.6	4476.19				2691.47	4327.67					1363.95	1142.72	793.355	1541.73	1697.78	2012.72	1956.33	2398.76	3343.43	2085.45			1363.95	2012.72
	2285.81	2207.43	1753.36	2060.38	1723.31	5299.43	6204.42	4005.21	4434.88				2285.81	5299.43					1190.1	1126.54	942.027	1472.68	1632.95	1887.42	1843.7	3230.7	3522.75	1857.96			1190.1	1887.42
	2753.57	2468.89	958.685	2100.67	2134.58	6505.25	6182.19	2795.83	3110.84				2753.57	6505.25					969.72	1278.82	906.943	1592.42	1608.93	1705.74	1603.85	2489.64		2597.4			969.72	1705.74
	3077.37	1717.9	1600.14	2312.79	1633.47	4839.93	6654.36	3475.65	3558.59				3077.37	4839.93					1385.98	1362.03	896.631	1674.86	1911.99	1695.93	1633.91	1583.72		2565.67			1385.98	1695.93
	3310.56	2630.27	1658.97	2556.7	2038.04	6150.83	6857.88	4494.35	5313.32				3310.56	6150.83					1597.5	1179.19	1045.8	1624.94	1626.87	3023.58	2103.64	2168.16		1671.87			1597.5	3023.58
	2165.45	2315.73	1557	1166.67	2111.3	5093.25	4236.7	4817.57	4784.93				2165.45	5093.25					718.32	1167.68	870.154	1927.1	2042.1	2004.69	2012.51	2794.74		1859.9			718.32	2004.69
	2428.42	1570.81	1366.55	2097.91	1625.76	4018.63	3319.39	4268.71	4106.07				2428.42	4018.63					1335.49	1385.72	1267.56	1868.65	1460.07	2328.3	1807.1	3090.95		1541.97			1335.49	2328.3
	2638.59	2277.98	1387.5	2285.59	675.877	4714.09	2996.14	3732.45	4405.92				2638.59	4714.09					1097.15	1076.78	1066.36	2008.59	1047.11	2756.81	1179.54	2192.86		1892.75			1097.15	2756.81
	2550.58	2948.17	1644.49	3266.24	1544.04	5483.19	4156.86	3665.44	3897.17				2550.58	5483.19					960.63	1194.59	1174.77	1786.43	1362.35	2413.02	1260.27	1722.87		2009.13			960.63	2413.02
	2656.23	2685.5	965.195	2853.53	2523.16	5343.01	3993.28	3855.75	3356.59				2656.23	5343.01					1286.08	903.135	780.012	1486.05	1934.38	2135.35	1944.22	2159.14		2047.61			1286.08	2135.35
	2653.46	2171.61	1800.85	1956.03	2300.37	4535.01	7279.18	3990.03	3971.94				2653.46	4535.01					1598.46	1207.15	1222.23	1414.55	1776.93	1927.58	1855.54	1830.29		1663.43			1598.46	1927.58
	2607.89	1017.87	1727.52	1709.55	1840.31	4637.28	3701.05	3107.73	3416.69				2607.89	4637.28					1497.29	964.018	1044.4	1360.7	1776.19	2720.52	1896.48	2064.33		1601.6			1497.29	2720.52
	2632.67	2193.75	1809.91	2881.11	1547.9	4410.65	3491.22	2079.68	4481.7				2632.67	4410.65					1168.17	1138.71	1056.13	1755.96	1929.55	1200.8	969.477	2037.06		2284.76			1168.17	1200.8
	2319	1815.87	1407.86	2004.08	2745.99	3210.49	5016.06	3814.63	3495.22				2319	3210.49					1781.84	1302.43	1213.59	1473.95	1623.66	2406.48	1761.66	2343.76		1537.51			1781.84	2406.48
	1930	2077.5	1799.95	1924.78	1357.49	5598.54	3820.63	4296.67	4290.34				1930	5598.54					770.26	711.454	930.795	1598.25	1247.42	2329.32	1525.25	2001.66		2324.14			770.26	2329.32
	2170.18	2103.14	2051.22	2486.13	1986.99	4647.37	3335.72	3900.86	3948.74				2170.18	4647.37					1304.26	962.429	829.45	1064.05	1776.09	2058.56	1331.17	3050.42		2598.46			1304.26	2058.56
	2619.56	1364.37	904.662	1473.61	745.145	5257.33	4098.36	4122.09	3959.77				2619.56	5257.33					1245.03	1095.29	750.412	1185	1621.98	2620.22	1386.4	2817.68		2293.23			1245.03	2620.22
	2312.63	1699.21	1372.66	1480.56	2228.43	6008.85	4542.53	3181.48	3778.93				2312.63	6008.85					810.06	1032.41	847.497	1111.56	1634.77	1951.65	1709.92	2473.72		2376.44			810.06	1951.65
	2277.31	2922.76	1171.3	2937.09	2049.09	4508.22		3520.96	2664.81				2277.31	4508.22					1283.43	1163.45	921.237	1090.85	1577.42	1695.44	1094.09	2550.48		1753			1283.43	1695.44
	2367.46	2723.9	587.631	2181.88	2290.53	6827.69		5717.88	3913.26				2367.46	6827.69					1464.61	1212.73	949.417	1936.33	2324.61	1606.67	1346.9	2426.55		1840.41			1464.61	1606.67
	2569.42	2140.84	1191.02	2659.04	2180.64	4851		3419.25	3720.82				2569.42	4851					1626.32	1106.2	1056.81	1591.92	1236.43	3690.72	1358.25	2073.82		2260.32			1626.32	3690.72
	2776.65	2317.72	1028.85	3008.16	1522.09	5824.73		3841.64	3677.47				2776.65	5824.73					1790.08	977.551	1333.54	1316.15	1463.6	1658.05	1613.95	2211.03		2228.94			1790.08	1658.05
	1860.77	1641.33	1039.81	2369.35	1829.63	5222.17		2634.31	3065.84				1860.77	5222.17					1538.99	1068.82	1140.84	943.53	1603.28	1200.72	1808.88	2785.09		2320.25			1538.99	1200.72
	2123.25	2381.66	1385.09	2056.86	1831.41	4827.08		2634.42	3648.85				2123.25	4827.08					1387.98	1211.9	1099.7	1375.23	1722.28	1945.75	964.177	2383.49		1788.85			1387.98	1945.75
	1784.34	2816.26	1316.2	3563.51	1312.62	3775.73		4111.97	2995.04				1784.34	3775.73					1131.8	1208.01	1347.4	1302.37	1406.15	2716.51	2658.16	3331.81		1900.93			1131.8	2716.51
	1195.64	2724.32	1496.17	3211.66	1417.48	4843.36		4374.56	4081.14				1195.64	4843.36					1370.75	822.139	1248.55	1295.57	1447.13	2761.23	1487.77	2806.64		1598.45			1370.75	2761.23
	2481.2	2101.17	1321.58	2137.53	1837.77	6518.9		4090.93	4343.95				2481.2	6518.9					1344.51	1325.69	865.738	1464.74	1825.83	1840.86	1413.34	2069.39		1240.91			1344.51	1840.86
	2846.95	1482.22	2341.35	2214.31	2143.08	3187.65		3539.5	5362.29				2846.95	3187.65					1601.45	1182.3	1140.86	1441.78	1939.04	1850.42	2303.57	3069.9		2588.09			1601.45	1850.42
	1728.96	1724.49	1375.65	2414.23	1469.66	5691.1		3574.44	3283.82				1728.96	5691.1					914.03	1228.45	1061.25	1467.62	1633.21	1617.08	1734	2515.63		2943.76			914.03	1617.08
	3111.13	2129.06	1676.4	2177.72	2026.01	4590.44			4212.23				3111.13	4590.44					880	1053.55	880.349	1584.56	1782.27	1355.5	2240.99	2779.45		2037.27			880	1355.5
	2173.12	2041.38	1360.38	3200.82	1324.19	3735.58			4982.57				2173.12	3735.58					1377.9	718.375	1076.09	1831.67	1502.04	2289	1851.67	3177.64		1591.17			1377.9	2289
	2194.08	2624.84	1876.39	1382.14		6288			2738.21				2194.08	6288					1295.52	1345.59	808.348	1097.16	1528.08	1385.73	1549	1728.42		1653.15			1295.52	1385.73
	2590.05	1840.55	1284.89	2890.38		4034.65			2247.65				2590.05	4034.65					1527.12	1166.69	1029.8	1350.15	1681.35	1754.04	1463.27	1122.48		2480.53			1527.12	1754.04
	1676.01	2504.07	1272.38	2012.21		4553.86			3818.65				1676.01	4553.86					1579.82	1117.83	1191.84	1261.04	1147.31	1804.5	2128.11	2508.68		2174.46			1579.82	1804.5
	2254.58	1621.55	1438.92	2029.05		5132.2			3213.48				2254.58	5132.2					1454.48	1044.49	1141.8	1779.76	1044.63	1580.13	1756.2	2348.04		2590.5			1454.48	1580.13
	2861.34	1949.94	1113.62	1541.05		4439.41			3881.66				2861.34	4439.41					1377.97	1207.29	1226.82	1572.79	995.75	1071.29	587.287	2962.82		3099.52			1377.97	1071.29
	2012.9	1577.9	1874.47	2282.1		3596.14			3814.59				2012.9	3596.14					572.51	1051.33	930.832	1093.23	1619.55	1418.29	1634.71	2048.68		1922.28			572.51	1418.29
	2759.42	969.281	1776.35	3074.48		5666.95			2755.79				2759.42	5666.95					1296.6	1216.31	1004.83	1578.15	757.14	1577.42	1539.1	2685.69		2167.53			1296.6	1577.42
	1916.12	2269.42	1257.33	2371.04		4428.26			3007.8				1916.12	4428.26					1491.28	1335.23	1068.71	998.59	907.36	2675.81	1628.72	2028.87		3675.8			1491.28	2675.81
	1014.18	3125.4	1130.17	2575.49		3068.83			2421.28				1014.18	3068.83					1784.22	1318.71	1183.96	1268.92	1040.49	1767.83	1583.71	1701.45		2380.97			1784.22	1767.83
	1722.73	2236.69	1530.03	2551.82		3543.45			3534.66				1722.73	3543.45					1882.66	1278.69	753.648	1344.66	1653.54	1741.56	1536.97	1672.58		2376.58			1882.66	1741.56
	2829.72	2621.97	1838.16	1955.58		4473			3356.82				2829.72	4473					1745.45	1296.03	1335.57	1546.83	1409.35	2342.69	1551	2382.3		2058.83			1745.45	2342.69
	2324.34	1918.71	1890.34	2845.42		5496.78			2822.69				2324.34	5496.78					1555.42	850.105	1261.8	1543.84	1553.82	1800.84	1787.37	2784.49		2859.88			1555.42	1800.84
	2838.75	2638.33		2163.73		6264.93			4270.86				2838.75	6264.93					1082.29	1112.26	916.561	1471.7	1861.49	1488.95	1740.19	2603.55		2855.57			1082.29	1488.95
	2289.26	1722.74		2566.38		3606.44			4522.33				2289.26	3606.44					1108.95	1066.16	771.135	1812.01	1983.57	1900.69	1704.76	2008.31		1449.41			1108.95	1900.69
	2430.44	2205.13		1777.41					4021.52				2430.44	5098.35					1792.58	1290.44	1029.09	1423.33	1774.93	1920.55	1228.37	2371.67		1730.35			1792.58	1920.55
	2532.94	1684.39		1970.9					4658.81				2532.94	6835.45					1813.09	1232.86	753.358	1344.07	1376.2	934.638	1608.09	1747.29		2211.85			1813.09	934.638
	2403.44			1523.96					4163.18				2403.44	4094.55					1655.77	1185.79	1129.57	1362.64	1632.98	1742.01	1384.25	2450.95		1624.87			1655.77	1742.01
				2739.75					2723.63				1881.54	5643.71					1965.74	1113.91	889.877	892.73	1427.04	2480.72	1358.27	1746.19		1289.32			1965.74	2480.72
				2343.29					4224.1				2258.73	5669.73					1514.77	1280.97	1150.4	1674.3	1540.85	1816.62	1830.02	1906.61		1280.43			1514.77	1816.62
				2758.57					2723.63				1304.82	2812.8					1103.31	1474.72	1188.93	997.57	1837.66	2022.02	1641.51	2651.98		1548.43			1103.31	2022.02
				3714.99					4224.1				2318.33	7257.95					1663.81	1147.09	1038.92	1317.72	2155.39	2632.31	1871.65	2909.41		1901.92			1663.81	2632.31
													2840.47	4910.29					981.67	854.292	1384.24	1671.44	1555.99	1999.27	2138.71	1945.36		2364.75			981.67	1999.27
													2963.23	3853.34					1370.18	1169.42	958.594	1158.78	1613.45	1940.85	1506.59	2131.11		1876.5			1370.18	1940.85
													2157.13	5353.45					1396.48	997.283	1274.55	1084.03	2073.91	1420.43	1870.55	3122.85		1474.52			1396.48	1420.43
													1491.43	4673.82					1475.05	1010.83	956.916	634.22	1986.39	1236.26	992.488	2509.9		3360.72			1475.05	1236.26
													2433.76	2749.44					1005.81	1417.09	931.762	1697.6	1735.49	2134.85	1746.62	2418.23		1455.65			1005.81	2134.85
													2494.99	4857.8					1195.13	1149.09	682.099	654.96	1424.31	1140.11	1835.35	2706.18		1714.85			1195.13	1140.11
													1655.62	5390.44					1945.73	1037.7	1454	1003.79	1944.67	1989.11	1671.8			2241.59			1945.73	1989.11
													1655.21	4596.49					1815.86	922.274	831.181	1292.48	2589.48	1389.1	1690.8			1985.74			1815.86	1389.1
													2578.93	4883.6					1253.25	1089.82	942.786	1217.01	1892.72	664.273	1800.99			2122.42			1253.25	664.273
													2285.23	4566.19					1516.8	1153.79	1484.35	1469.44	1572.52	1996.45	1795.22			1996.06			1516.8	1996.45
													2916.34	5702.63					1019.32	644.744	991.602	1041.33	1670.11	1011.1	2153.48			2685.2			1019.32	1011.1
													2212.91	4720.99					1474.54	814.997		1655.51	1208.18	3554.38	2242.39			3118.6			1474.54	3554.38
													2074.8	3345.13					1590.4	855.078		1779.49	1798.95	2118.51	1994.29			2897.97			1590.4	2118.51
													1932.78	5785.01					1313.04	1209.97		1951.94	1761.21	2479.47	783.66			2630.51			1313.04	2479.47
													1093.16	5512.26					1500.42	1176.5		1467.53	1217.84	1911.9	1686.7			1916.04			1500.42	1911.9
													2492.82	4556.6					1680.57	655.454		1661.15	1817.09	2179.79	1633.67			2620.76			1680.57	2179.79
													2159.19	3532.24					1538.19	1229.24		1302.66	1327.17	871.725	2427.91			3245.86			1538.19	871.725
													1923.18	5652.86					1740.34	1033.54		1249.96	1645.17	1640.43	1844.78			2661.03			1740.34	1640.43
													2235.27	6312.2					1656.37	1287.04		1094.35	801.66	1335.03	2484.71			3314.69			1656.37	1335.03
													1847.33	6072.08					1280.97	1256.01		1608.25	1548.05	2281.92	1821.02			2449.04			1280.97	2281.92
													2160.7	5991.01					712.28	1332.87		1895.33	1580.19	1241.83	1989.72			2542.08			712.28	1241.83
													2498.05	3477.46					1254.61	1149.79		1508.43	2213.99	1588.4	1508.21			3067.01			1254.61	1588.4
													2748.05	4545.05					1676.14	1242.99		1141.02	859.67		1806.47			3244.88			1676.14	1876.92
													1829.58	4464.84					1506.25	1020.91		1036.05	1537.94		1212.81			2662.21			1506.25	1439.03
													2267.45	3887.55					1351.25	1102.69		1143.42	1088.07		712.88			2215.43			1351.25	2292.38
													2088.31	5001.57					1033.85	1084.47		1615.54	1411.44		971.084			3158.73			1033.85	1286.62
													1865.04	4983.96					1392.06	908.957		1764.31	1319.04		2124.52			3123.98			1392.06	1808.54
													3440.07	4667.46					667.22	1269.23		1498.78	1649.46		1420.37			2249.75			667.22	1355.65
													2302.67	2463.95					779.74	959.881		1292.9	1740.99		994.05			3175.64			779.74	1888.77
													2589.53	3884.13					1490.67	820.705		1347.62	1363.66		1193.33			3060.18			1490.67	1888.21
													2235.22	4299.11					1339.64	864.676		1228	1250.9		1057.28			2758.32			1339.64	1389.69
													2786.6	5329.61					1831.29	1245.56		1052.61	1905.95		2130.26			3087.81			1831.29	1987.73
													2094.38	4149.18					917.92	1089.52		1287.56	1228.58		1437.61			3055.23			917.92	1811.78
													2030.12	4356.68					1874.51	1053.22		1304.91	866.53		1501.52			1690.35			1874.51	744.103
													2471.95	2980.26					1235.97	1246.35		1121.7			979.538			2481.46			1235.97	1547.43
													1723.42	3006.58					784.76	1286.66		1242.3			1395.21			2488.78			784.76	1004.86
													2976	6095.5					963.72			1539.92			1148.77			2798.4			963.72	2550.73
													3557.21	4075.66					1545.09			1058.85			3013			2905.93			1545.09	1588.96
													2899.24	3633.26					1528.07			660.61			982.108			1976.58			1528.07	2349.41
													1652.78	4721.19					777.79			976.24			1251.43			3604.48			777.79	1938.48
													3039.41	4236.97					1655.19			954.07			1522.06			1271.16			1655.19	2168.9
													1665.06	3186.27					1540.99			1341.99			1671.74			2542.13			1540.99	912.292
													2599.8	4763.31					1479.51			696.39			2528.08			2770.62			1479.51	1305.91
													1236.05	4470.09					1821.9			1873.82						2756.65			1821.9	2194.1
													1849.59	3820.41					1895.18			1972.16						2278.12			1895.18	1703.06
													2371.63	6698.9					1504.25			1343.17						893.977			1504.25	2247.22
													1341.59	2188.31					1691.9			1857.48						3057.13			1691.9	2066.08
													1952.33	3155.39					1267.94			1393.42						2267.29			1267.94	1586.07
													2018.17	4252.85					1795.64			709.68						2903.9			1795.64	2121.22
													1410.33	3907.62					1329.31			856.93						1943.67			1329.31	2737.1
													1866.61	6204.42					1274.2			1087.36						1997.36			1274.2	1736.54
													2979.82	6182.19					1703.46			1472.7						2322.39			1703.46	2249.88
													2259.1	6654.36														2564.67			1127.1	1759.52
													2207.43	6857.88														2223.01			915.352	1488.44
													2468.89	4236.7														1863.01			1297.98	1309.93
													1717.9	3319.39														2231.93			1388.24	1969.51
													2630.27	2996.14														2204.42			1196.47	1505.12
													2315.73	4156.86														1940.39			1253.01	1018.63
													1570.81	3993.28														1299.51			1299.78	1477.9
													2277.98	7279.18														1589.59			1289.04	2181.05
													2948.17	3701.05														2534.45			902.515	1868.51
													2685.5	3491.22														2457.68			985.745	1722.54
													2171.61	5016.06														2286.96			1249.26	2251.42
													1017.87	3820.63														2334.75			1216.97	1061.05
													2193.75	3335.72														2722.95			934.702	1618.4
													1815.87	4098.36														2270.47			1456.26	2209.64
													2077.5	4542.53														1622.61			1149.73	2190.43
													2103.14	4550.09														2060.38			1310.8	1868.63
													1364.37	4336.77														2100.67			1143.72	1853.61
													1699.21	3958.62														2312.79			1293.39	1489.88
													2922.76	3085.93														2556.7			727.077	1428.44
													2723.9	2970.89														1166.67			1216.32	2107.58
													2140.84	3566.22														2097.91			1203.31	1685.75
													2317.72	4235.52														2285.59			1344.91	2197.95
													1641.33	4380.53														3266.24			1001.41	1651.23
													2381.66	3701.3														2853.53			948.919	1677.98
													2816.26	5187.51														1956.03			1213.81	1130.42
													2724.32	4502.08														1709.55			1625.61	1864.77
													2101.17	3539.33														2881.11			753.609	1956.33
													1482.22	3401.12														2004.08			1045.6	1843.7
													1724.49	4723.6														1924.78			1158.18	1603.85
													2129.06	3666.07														2486.13			949.101	1633.91
													2041.38	4958.84														1473.61			1100.72	2103.64
													2624.84	3825.05														1480.56			448.422	2012.51
													1840.55	3189.66														2937.09			1132.1	1807.1
													2504.07	5032.06														2181.88			1120.48	1179.54
													1621.55	4123.45														2659.04			1155.44	1260.27
													1949.94	3734.56														3008.16			1053.84	1944.22
													1577.9	4951.1														2369.35			1110.05	1855.54
													969.281	6231.81														2056.86			1086.06	1896.48
													2269.42	3984.2														3563.51			1243.47	969.477
													3125.4	3495.13														3211.66			786.005	1761.66
													2236.69	3713.72														2137.53			1361.25	1525.25
													2621.97	3010.74														2214.31			1495.44	1331.17
													1918.71	3992.92														2414.23			1186.11	1386.4
													2638.33	3804.77														2177.72			1004.05	1709.92
													1722.74	5283.92														3200.82			1080.99	1094.09
													2205.13	5056.38														1382.14			1175.49	1346.9
													1684.39	4847.46														2890.38			1155.73	1358.25
													1720.43	3688.23														2012.21			1398.95	1613.95
													2322.35	4854.84														2029.05			715.037	1808.88
													1435.83	4109.69														1541.05			1479.85	964.177
													1829.32	5812.45														2282.1			1382.38	2658.16
													1286.95	4249.21														3074.48			1159.08	1487.77
													1800.66	3066.25														2371.04			1226.9	1413.34
													1197.36	5592														2575.49			1157.33	2303.57
													1839.53	2997.38														2551.82			1237.32	1734
													1736.51	5984.39														1955.58			1139.15	2240.99
													1294.55	3088.26														2845.42			1142.72	1851.67
													1600.4	4314.68														2163.73			1126.54	1549
													1883.17	3696.82														2566.38			1278.82	1463.27
													1418.77	4875.03														1777.41			1362.03	2128.11
													949.436	4326.2														1970.9			1179.19	1756.2
													1223.24	5224.81														1523.96			1167.68	587.287
													1457.01	3563.95														2739.75			1385.72	1634.71
													1109.07	5310.79														2343.29			1076.78	1539.1
													2011.44	5676.98														2758.57			1194.59	1628.72
													2085.46	5289.98														3714.99			903.135	1583.71
													1521.39	4574.09																	1207.15	1536.97
													1777.18	3313.78																	964.018	1551
													1423.5	2873.96																	1138.71	1787.37
													1742.52	2474.73																	1302.43	1740.19
													1707.85	3111.03																	711.454	1704.76
													1762.85	3173.6																	962.429	1228.37
													1359.82	4005.21																	1095.29	1608.09
													1128.86	2795.83																	1032.41	1384.25
													1133.62	3475.65																	1163.45	1358.27
													1684.31	4494.35																	1212.73	1830.02
													1503.43	4817.57																	1106.2	1641.51
													1452.19	4268.71																	977.551	1871.65
													1352.01	3732.45																	1068.82	2138.71
													1648.49	3665.44																	1211.9	1506.59
													1967.61	3855.75																	1208.01	1870.55
													1576.15	3990.03																	822.139	992.488
													1126.15	3107.73																	1325.69	1746.62
													1783.88	2079.68																	1182.3	1835.35
													749.827	3814.63																	1228.45	1671.8
													1244.6	4296.67																	1053.55	1690.8
													1710.29	3900.86																	718.375	1800.99
													1247.67	4122.09																	1345.59	1795.22
													1195.07	3181.48																	1166.69	2153.48
													1881.23	3520.96																	1117.83	2242.39
													1347.12	5717.88																	1044.49	1994.29
													1202.62	3419.25																	1207.29	783.66
													1548.97	3841.64																	1051.33	1686.7
													1863.22	2634.31																	1216.31	1633.67
													1959.48	2634.42																	1335.23	2427.91
													1408.89	4111.97																	1318.71	1844.78
													2012.54	4374.56																	1278.69	2484.71
													1138.29	4090.93																	1296.03	1821.02
													1390.89	3539.5																	850.105	1989.72
													480.878	3574.44																	1112.26	1508.21
													2009.68	3133.81																	1066.16	1806.47
													1443.17	3241.7																	1290.44	1212.81
													1822.15	3148.68																	1232.86	712.88
													2021.07	3274.95																	1185.79	971.084
													1753.36	4719.76																	1113.91	2124.52
													958.685	2691.04																	1280.97	1420.37
													1600.14	3685.77																	1474.72	994.05
													1658.97	2848.97																	1147.09	1193.33
													1557	3228.28																	854.292	1057.28
													1366.55	3813.47																	1169.42	2130.26
													1387.5	2473.21																	997.283	1437.61
													1644.49	4543																	1010.83	1501.52
													965.195	3684.43																	1417.09	979.538
													1800.85	3342.78																	1149.09	1395.21
													1727.52	3486.78																	1037.7	1148.77
													1809.91	2953.08																	922.274	3013
													1407.86	3976.18																	1089.82	982.108
													1799.95	4559.74																	1153.79	1251.43
													2051.22	3754.11																	644.744	1522.06
													904.662	3116.19																	814.997	1671.74
													1372.66	3747.11																	855.078	2528.08
													1171.3	2995.43																	1209.97	1932.19
													587.631	3015.83																	1176.5	1710.58
													1191.02	3591.03																	655.454	2468.36
													1028.85	4263.07																	1229.24	1570.46
													1039.81	4397.93																	1033.54	2255.13
													1385.09	2971.57																	1287.04	1914.46
													1316.2	4668.6																	1256.01	2243.56
													1496.17	4257.34																	1332.87	1084.18
													1321.58	3820.48																	1149.79	2100.04
													2341.35	2645.6																	1242.99	2835.96
													1375.65	3359.55																	1020.91	2393.9
													1676.4	3497.56																	1102.69	2389.67
													1360.38	3614.33																	1084.47	2273.25
													1876.39	4520.09																	908.957	3232.15
													1284.89	5392.83																	1269.23	2944.22
													1272.38	5328.16																	959.881	2086.37
													1438.92	5207.88																	820.705	2792.06
													1113.62	2844.41																	864.676	2879.12
													1874.47	3409.61																	1245.56	1313.84
													1776.35	3687.57																	1089.52	2204.67
													1257.33	2735.26																	1053.22	2229.11
													1130.17	3822.52																	1246.35	2511.9
													1530.03	3668.87																	1286.66	3628.25
													1838.16	4153.55																	1148.85	2185.1
													1890.34	3659.64																	1309.01	1601.87
													2685.2	3488.56																	1064.32	1822.53
													3118.6	3610.58																	1002.34	2471.24
													2897.97	3752.72																	1143.33	1866.75
													2630.51	4236.08																	1026.26	2858.34
													1916.04	4224.37																	1033.14	2330.37
													2620.76	3053.64																	1099.55	1599.7
													3245.86	3288.85																	1198.88	2581.43
													2661.03	3159.54																	1007.2	2030.82
													3314.69	2848.82																	887.314	1750.44
													2449.04	4112.62																	794.165	2695.8
													2542.08	4476.19																	976.466	1652.06
													3067.01	4434.88																	1360.33	2056.28
													3244.88	3110.84																	1126.11	2479.83
													2662.21	3558.59																	1048.95	2485.03
													2215.43	5313.32																	784.515	2030.83
													3158.73	4784.93																	1269.06	1674.04
													3123.98	4106.07																	769.053	2030.75
													2249.75	4405.92																	1062.2	1641.06
													3175.64	3897.17																	554.532	2455.13
													3060.18	3356.59																	1195.69	1931.06
													2758.32	3971.94																	1028.28	2832.78
													3087.81	3416.69																	905.22	2429.23
													3055.23	4481.7																	998.306	2067.42
													1690.35	3495.22																	664.245	2617
													2481.46	4290.34																	887.041	2987.36
													2488.78	3948.74																	691.785	3071.41
													2798.4	3959.77																	993.154	3473.11
													2905.93	3778.93																	1007.77	2350.09
													1976.58	2664.81																	1115.29	2079.09
													3604.48	3913.26																	845.812	2187.06
													1271.16	3720.82																	1129.33	2166.87
													2542.13	3677.47																	882.331	2398.76
													2770.62	3065.84																	1025.99	3230.7
													2756.65	3648.85																	856.754	2489.64
													2278.12	2995.04																	750.62	1583.72
													893.977	4081.14																	878.738	2168.16
													3057.13	4343.95																	1101.46	2794.74
													2267.29	5362.29																	1022.01	3090.95
													2903.9	3283.82																	956.414	2192.86
													1943.67	4212.23																	753.443	1722.87
													1997.36	4982.57																	1138.1	2159.14
													2322.39	2738.21																	989.01	1830.29
													2564.67	2247.65																	870.04	2064.33
													2223.01	3818.65																	913.579	2037.06
													1863.01	3213.48																	768.858	2343.76
													2231.93	3881.66																	1287.73	2001.66
													2204.42	3814.59																	981.352	3050.42
													1940.39	2755.79																	1056.36	2817.68
													1299.51	3007.8																	842.917	2473.72
													1589.59	2421.28																	1020.57	2550.48
													2534.45	3534.66																	811.771	2426.55
													2457.68	3356.82																	1076.84	2073.82
													2286.96	2822.69																	1046.15	2211.03
													2334.75	4270.86																	768.509	2785.09
													2722.95	4522.33																	793.355	2383.49
													2270.47	4021.52																	942.027	3331.81
													1622.61	4658.81																	906.943	2806.64
													2060.38	4163.18																	896.631	2069.39
													2100.67	2723.63																	1045.8	3069.9
													2312.79	4224.1																	870.154	2515.63
													2556.7	2723.63																	1267.56	2779.45
													1166.67	4224.1																	1066.36	3177.64
													2097.91																		1174.77	1728.42
													2285.59																		780.012	1122.48
													3266.24																		1222.23	2508.68
													2853.53																		1044.4	2348.04
													1956.03																		1056.13	2962.82
													1709.55																		1213.59	2048.68
													2881.11																		930.795	2685.69
													2004.08																		829.45	2028.87
													1924.78																		750.412	1701.45
													2486.13																		847.497	1672.58
													1473.61																		921.237	2382.3
													1480.56																		949.417	2784.49
													2937.09																		1056.81	2603.55
													2181.88																		1333.54	2008.31
													2659.04																		1140.84	2371.67
													3008.16																		1099.7	1747.29
													2369.35																		1347.4	2450.95
													2056.86																		1248.55	1746.19
													3563.51																		865.738	1906.61
													3211.66																		1140.86	2651.98
													2137.53																		1061.25	2909.41
													2214.31																		880.349	1945.36
													2414.23																		1076.09	2131.11
													2177.72																		808.348	3122.85
													3200.82																		1029.8	2509.9
													1382.14																		1191.84	2418.23
													2890.38																		1141.8	2706.18
													2012.21																		1226.82	2188.94
													2029.05																		930.832	1879.83
													1541.05																		1004.83	1470.91
													2282.1																		1068.71	1964.79
													3074.48																		1183.96	1833.52
													2371.04																		753.648	1466.1
													2575.49																		1335.57	1637.3
													2551.82																		1261.8	1404.39
													1955.58																		916.561	1640.43
													2845.42																		771.135	1746.26
													2163.73																		1029.09	1746.07
													2566.38																		753.358	1646.39
													1777.41																		1129.57	1521.71
													1970.9																		889.877	1123.36
													1523.96																		1150.4	1404.12
													2739.75																		1188.93	2089.1
													2343.29																		1038.92	1359.09
													2758.57																		1384.24	1804.13
													3714.99																		958.594	1712.26
													2038.49																		1274.55	1800.64
													2100.74																		956.916	1279.63
													2197.29																		931.762	1762.08
													2503.17																		682.099	1740.68
													1965.82																		1454	1757.61
													2251.36																		831.181	1760.05
													2475.01																		942.786	1650.54
													1366.33																		1484.35	1669.88
													2512.43																		991.602	361.81
													2528.42																		1058.43	1761.54
													2252.08																		1549.21	1851.99
													1721.44																		1592.44	1470.13
													1666.93																		1382.13	1602.3
													1724.64																		1839.48	2145.03
													2221.17																		1948.32	1731.23
													2148.48																		1415.61	1652.85
													2380.81																		1744.24	1895.49
													2416.34																		1517.57	2074.25
													2782.69																		1353.49	2172.24
													1742.98																		1650.58	2150.23
													1071.27																		1884.72	1897.81
													2000.88																		1509.08	1858.18
													1915.53																		1721.57	1708.73
													1699.81																		922.21	1908.94
													2089.1																		1009.73	1622.33
													1506.46																		844.12	1744.38
													2272.23																		912.89	1192.26
													1821.05																		1386.26	2386.13
													1778.22																		1609.49	1433.07
													1872.01																		867.76	1874.02
													1790.93																		1263.61	2442.04
													1218.8																		1392.73	1773.6
													1591.83																		1224.17	2028.48
													1931.08																		918.52	1332.83
													1325.11																		1594.13	1304.68
													1973.95																		663.58	1801.36
													2304.51																		1673.4	1581.96
													1731.2																		1287.82	3343.43
													1338.51																		886.99	3522.75
													2428.96																		1269.6	2510.08
													1399.7																		1602.04	1436.27
													1998.59																		1724	1890.37
													1962.11																		1308.42	2213.85
													1722.64																		1824.17	2803.31
													1871.88																		1546.05	2195.39
													2176.93																		1232.65	2299.36
													1844.8																		1328.98	1966.02
													1837.21																		958.13	1973.27
													2582.37																		1169.27	2104.73
													2286.3																		1337.85	2211.68
													1610.85																		1427.63	2168.58
													2173.75																		1601.41	1529.17
													2077.1																		953.25	2123.66
													1024.78																		1336.33	1566.11
													1152.09																		1162.5	2197.68
													1665.76																		1096.16	1905.63
													2223.47																		592.55	1148.33
													1723.31																		1412.26	2952.65
													2134.58																		1342.68	1832.37
													1633.47																		1215	1627.94
													2038.04																		1472.9	2040.94
													2111.3																		1086.39	2202.65
													1625.76																		775	1859.3
													675.877																		1402.49	1847.1
													1544.04																		1165.09	1963.11
													2523.16																		1541.73	2210.75
													2300.37																		1472.68	1477.71
													1840.31																		1592.42	2276.34
													1547.9																		1674.86	1730.63
													2745.99																		1624.94	2225.9
													1357.49																		1927.1	1944.97
													1986.99																		1868.65	1243.05
													745.145																		2008.59	2880.3
													2228.43																		1786.43	1753.64
													2049.09																		1486.05	1823.99
													2290.53																		1414.55	1851.31
													2180.64																		1360.7	1852.28
													1522.09																		1755.96	1801.07
													1829.63																		1473.95	1471.66
													1831.41																		1598.25	1470.27
													1312.62																		1064.05	2215.82
													1417.48																		1185	1554.21
													1837.77																		1111.56	1353.94
													2143.08																		1090.85	1770.9
													1469.66																		1936.33	1940.02
													2026.01																		1591.92	2882.74
													1324.19																		1316.15	2108.27
																															943.53	2394.34
																															1375.23	1748.93
																															1302.37	2300.44
																															1295.57	1661.73
																															1464.74	1614.46
																															1441.78	2280.88
																															1467.62	1356.01
																															1584.56	2238.37
																															1831.67	2085.45
																															1097.16	1857.96
																															1350.15	2597.4
																															1261.04	2565.67
																															1779.76	1671.87
																															1572.79	1859.9
																															1093.23	1541.97
																															1578.15	1892.75
																															998.59	2009.13
																															1268.92	2047.61
																															1344.66	1663.43
																															1546.83	1601.6
																															1543.84	2284.76
																															1471.7	1537.51
																															1812.01	2324.14
																															1423.33	2598.46
																															1344.07	2293.23
																															1362.64	2376.44
																															892.73	1753
																															1674.3	1840.41
																															997.57	2260.32
																															1317.72	2228.94
																															1671.44	2320.25
																															1158.78	1788.85
																															1084.03	1900.93
																															634.22	1598.45
																															1697.6	1240.91
																															654.96	2588.09
																															1003.79	2943.76
																															1292.48	2037.27
																															1217.01	1591.17
																															1469.44	1653.15
																															1041.33	2480.53
																															1655.51	2174.46
																															1779.49	2590.5
																															1951.94	3099.52
																															1467.53	1922.28
																															1661.15	2167.53
																															1302.66	3675.8
																															1249.96	2380.97
																															1094.35	2376.58
																															1608.25	2058.83
																															1895.33	2859.88
																															1508.43	2855.57
																															1141.02	1449.41
																															1036.05	1730.35
																															1143.42	2211.85
																															1615.54	1624.87
																															1764.31	1289.32
																															1498.78	1280.43
																															1292.9	1548.43
																															1347.62	1901.92
																															1228	2364.75
																															1052.61	1876.5
																															1287.56	1474.52
																															1304.91	3360.72
																															1121.7	1455.65
																															1242.3	1714.85
																															1539.92	2241.59
																															1058.85	1985.74
																															660.61	2122.42
																															976.24	1996.06
																															954.07
																															1341.99
																															696.39
																															1873.82
																															1972.16
																															1343.17
																															1857.48
																															1393.42
																															709.68
																															856.93
																															1087.36
																															1472.7
																															1630.99
																															1438.97
																															1452.68
																															1888.56
																															1550.91
																															1124.24
																															864.15
																															1773.3
																															1653.25
																															1877.73
																															1926.67
																															1682.94
																															1806.46
																															1806.93
																															1142.72
																															2080.29
																															2084.58
																															1376.46
																															2069.57
																															1140.93
																															1897.54
																															1838.75
																															676.66
																															1807.83
																															2039.19
																															1741.7
																															1943.55
																															1841.14
																															1158.75
																															1349.31
																															1652.31
																															1832.94
																															1942.68
																															2002.02
																															1707.87
																															1743.88
																															1384.89
																															1926.85
																															1652.64
																															1594.1
																															1838.44
																															1517.75
																															1721.29
																															1396.6
																															1156.99
																															1836.85
																															1308.81
																															1672.31
																															1793.19
																															1280.36
																															1570
																															1382.02
																															1720.13
																															1286.21
																															1651.05
																															1596.48
																															1697.78
																															1632.95
																															1608.93
																															1911.99
																															1626.87
																															2042.1
																															1460.07
																															1047.11
																															1362.35
																															1934.38
																															1776.93
																															1776.19
																															1929.55
																															1623.66
																															1247.42
																															1776.09
																															1621.98
																															1634.77
																															1577.42
																															2324.61
																															1236.43
																															1463.6
																															1603.28
																															1722.28
																															1406.15
																															1447.13
																															1825.83
																															1939.04
																															1633.21
																															1782.27
																															1502.04
																															1528.08
																															1681.35
																															1147.31
																															1044.63
																															995.75
																															1619.55
																															757.14
																															907.36
																															1040.49
																															1653.54
																															1409.35
																															1553.82
																															1861.49
																															1983.57
																															1774.93
																															1376.2
																															1632.98
																															1427.04
																															1540.85
																															1837.66
																															2155.39
																															1555.99
																															1613.45
																															2073.91
																															1986.39
																															1735.49
																															1424.31
																															1944.67
																															2589.48
																															1892.72
																															1572.52
																															1670.11
																															1208.18
																															1798.95
																															1761.21
																															1217.84
																															1817.09
																															1327.17
																															1645.17
																															801.66
																															1548.05
																															1580.19
																															2213.99
																															859.67
																															1537.94
																															1088.07
																															1411.44
																															1319.04
																															1649.46
																															1740.99
																															1363.66
																															1250.9
																															1905.95
																															1228.58
																															866.53

## Sheet: Fig2G
Experiment 1		N3ICD conc:	TgBACn3-GFP/+ _Brain1_LeftHemi		TgBACn3-GFP/+ _Brain2_RightHemi_Zone1		TgBACn3-GFP/+ _Brain2_RightHemi_Zone2		TgBACn3-GFP/+ _Brain3_LeftHemi			Z-scores:	TgBACn3-GFP/+ _Brain1_LeftHemi		TgBACn3-GFP/+ _Brain2_RightHemi_Zone1		TgBACn3-GFP/+ _Brain2_RightHemi_Zone2		TgBACn3-GFP/+ _Brain3_LeftHemi			All:	Pcnaneg	Pcnapos			Experiment 2		N3ICD conc:	TgBACn3-GFP/+ _Brain1_LeftHemi		TgBACn3-GFP/+ _Brain1_RightHemi		TgBACn3-GFP/+ _Brain2_LeftHemi		TgBACn3-GFP/+ _Brain2_RightHemi			Z-scores:	TgBACn3-GFP/+ _Brain1_LeftHemi		TgBACn3-GFP/+ _Brain1_RightHemi		TgBACn3-GFP/+ _Brain2_LeftHemi		TgBACn3-GFP/+ _Brain2_RightHemi			All:
Pcna			Pcnaneg	Pcnapos	Pcnaneg	Pcnapos	Pcnaneg	Pcnapos	Pcnaneg	Pcnapos			Pcnaneg	Pcnapos	Pcnaneg	Pcnapos	Pcnaneg	Pcnapos	Pcnaneg	Pcnapos			-1.68152	-1.9262			RFP			RFPpos	RFPneg	RFPpos	RFPneg	RFPpos	RFPneg	RFPpos	RFPneg			RFPpos	RFPneg	RFPpos	RFPneg	RFPpos	RFPneg	RFP+	RFP-
			4235.34	3800.65	2848.72	2820.41	2874.38	3488.57	3652.88	3262.36			-1.68152	-1.9262	-1.84171	-1.86195	-2.53485	-2.02504	-2.14181	-2.46339			-1.02055	-1.91087						4999.94	3706.6	5963.26	4872.26	3957.59	2486.66	2740.91	3563.82			-0.24288	-1.54248	0.312733	-0.945207	-0.499355	-1.34087	-1.80941	-0.998971
			5409.63	3827.88	2968.26	2935.83	3696.54	3544.65	3749.81	3943.76			-1.02055	-1.91087	-1.75623	-1.77942	-1.85242	-1.97849	-2.062	-1.90229			-1.01306	-1.87142						6153.03	4308.24	4987.17	4115.88	3512.22	2095.33	4691.23	3192.47			-2.18339	-2.27006	-0.812714	-1.81733	1.99379	-1.82038	0.111359	-1.3647
			5422.93	3897.98	3068.17	2943.64	3775.5	3894.77	4463.33	4015.17			-1.01306	-1.87142	-1.68479	-1.77383	-1.78688	-1.68788	-1.47444	-1.84348			-0.831407	-1.53455						5748.45	4721.83	6047.21	3928.4	4590.95	2215.24	4552.25	3678.45			-0.0109483	-1.5656	0.409529	-2.03349	1.25756	-1.63799	-0.0255153	-0.886078
			5745.66	4496.46	3070.53	3043.24	3819.42	3908.56	4481.93	4396.93			-0.831407	-1.53455	-1.6831	-1.70262	-1.75042	-1.67643	-1.45912	-1.52912			-0.661155	-1.49868						5011.12	5549.75	6032.25	3113.38	3828.83	2244.18	5200.62	3799.58			-1.65152	-0.502343	0.39228	-2.97322	-1.42336	-1.67345	0.613033	-0.766783
			6048.13	4560.19	3108.78	3185.38	3927.22	4125	4639.84	4635.33			-0.661155	-1.49868	-1.65575	-1.60098	-1.66094	-1.49677	-1.32909	-1.33281			-0.641398	-1.45493						5522.09	4056.92	7069.92	3884.08	4109.99	2752.26	4597.97	3000.75			1.28257	-0.430938	1.58873	-2.08459	0.662755	-1.30211	0.0195123	-1.55351
			6083.23	4637.91	3431.79	3292.91	3961.76	4142.4	4667.64	4713.99			-0.641398	-1.45493	-1.42479	-1.52409	-1.63227	-1.48233	-1.3062	-1.26803			-0.614419	-1.34064						5177.97	3799.59	6095.64	3935.2	4750.57	2518.29	4974.03	3206.32			0.472091	0.267237	0.46537	-2.02565	-1.69086	-1.01542	0.389875	-1.35106
			6131.16	4840.95	3522.09	3312.33	4034.4	4172.5	4964.71	5084.66			-0.614419	-1.34064	-1.36022	-1.51021	-1.57198	-1.45735	-1.06157	-0.962799			-0.570493	-1.31653						5843.33	4990.71	6635.02	5330.08	3704.43	2554.99	4959.2	5209.36			-0.183768	-1.44184	1.08728	-0.417333	-0.801789	-1.25714	0.37527	0.62164
			6209.2	4883.79	3547.83	3517.31	4035.95	4482.6	5111.04	5142.43			-0.570493	-1.31653	-1.34182	-1.36364	-1.57069	-1.19995	-0.941076	-0.915228			-0.552008	-1.28512						5820.08	4355.95	5735.41	3858.27	3915	3184.59	4959.81				0.94084	-1.78353	0.0500188	-2.11435	0.123208	-1.83085	0.375871
			6242.04	4939.59	3628.25	3589.29	4154.82	4571.23	5142.22	5247.17			-0.552008	-1.28512	-1.28432	-1.31217	-1.47202	-1.12638	-0.915401	-0.828979			-0.465888	-1.25869						5881.72	4513.15	6054.87	2838.63	2630.39	2074.15	3666.51				0.556394	-2.22062	0.418361	-3.29001	-0.127506	-1.84633	-0.897837
			6395.04	4986.54	3631.17	3615.9	4257.33	4933.82	5370.95	5305.02			-0.465888	-1.25869	-1.28223	-1.29315	-1.38693	-0.825416	-0.72705	-0.781341			-0.46532	-1.21272						4947.94	3742.52	6207.46	3685.8	2892.66	1374.48	5828.47				-0.161246	-0.872486	0.5943	-2.31321	0.673906	-1.93343	1.23137
			6396.05	5068.22	3653.48	3624.17	4330.41	5141.62	5376.15	7165.82			-0.46532	-1.21272	-1.26628	-1.28723	-1.32627	-0.652932	-0.722769	0.750956			-0.445051	-1.20079						5450.75	3589.85	6743.12	3088.06	3475.71	2086.78	3014.16				0.952817	-1.05809	1.21192	-3.00242	1.83152	-0.48568	-1.5403
			6432.06	5089.41	3669.78	3659.69	4346.11	5227.61	5418.84				-0.445051	-1.20079	-1.25462	-1.26183	-1.31324	-0.581556	-0.687615				-0.422007	-1.14801						5939.16	4060.03	6101.42	4445.99	3992.39	2003.07	5968.22				0.218973	-1.78781	0.472034	-1.4367	1.09609	-2.70365	1.369
			6473	5183.18	3670.89	3672.94	4390.6	5317.84	5502.52				-0.422007	-1.14801	-1.25383	-1.25236	-1.27631	-0.506661	-0.618708				-0.285111	-1.13492						5944.26	4218.34	6823.78		4184.32		5639.89				0.531313	-1.15976	1.30493		0.582546		1.04565
			6716.21	5206.43	3682.62	3756.61	4411.7	5387.92	5528.87				-0.285111	-1.13492	-1.24544	-1.19253	-1.2588	-0.448491	-0.597009				-0.279859	-1.03074						3894.54	5042.58	7055.87		4338.84		3915.27				-1.17226	-2.43078	1.57253		0.668772		-0.652845
			6725.54	5391.52	3697.25	3772.43	4560.43	5721.89	5610.46				-0.279859	-1.03074	-1.23498	-1.18122	-1.13535	-0.17128	-0.529823				-0.277625	-0.895923						5527.15	4235.13	5570.6		4040.01		6858.54				1.05937	-2.14205	-0.14001		-1.44853		2.24584
			6729.51	5631.04	3716	3844.2	4581.03	6917	5660.51				-0.277625	-0.895923	-1.22157	-1.1299	-1.11825	0.820717	-0.488609				-0.26326	-0.858531						5971.58	4496.82	6580.35		4620.01		5444.77				0.832446	-1.37616	1.02425		1.51253		0.853484
			6755.03	5697.47	3730.17	3959.02	4612.66		5660.9				-0.26326	-0.858531	-1.21144	-1.0478	-1.09199		-0.488288				-0.207553	-0.674613						5308.02	4587	3960.43		3202.31		5042.88				-0.738625	-1.18224	-1.99656		1.5661		0.457682
			6854	6024.22	3731.99	4078.4	4777.77		5744.85				-0.207553	-0.674613	-1.21014	-0.962443	-0.954944		-0.419158				-0.200691	-0.667059						5445.79	3752.5	6162.64		3443.22		2652.59				0.682506	0.676063	0.542622		-0.00861225		-1.8964
			6866.19	6037.64	3742.81	4157.27	4858.87		5788.82				-0.200691	-0.667059	-1.2024	-0.906048	-0.887627		-0.382951				-0.152588	-0.610406						5721.88	3552.61	6244.41		2556.75		6048.2				-1.05838	-0.133219	0.636904		-0.815954		1.44777
			6951.65	6138.29	3785.7	4159.08	4883.19		5861.82				-0.152588	-0.610406	-1.17173	-0.904754	-0.867441		-0.322838				-0.133129	-0.608532						4649.36	5846.73	5868.13		3459.44		5292.41				1.22013	-2.48205	0.203047		-0.537646		0.703432
			6986.22	6141.62	3801.5	4234.15	4884.58		5868.64				-0.133129	-0.608532	-1.16044	-0.851076	-0.866287		-0.317222				-0.112934	-0.605965						5433.67	3556.84	7101.25		4431.91		4657.99				0.254586	-2.20688	1.62485		1.89516		0.0786231
			7022.1	6146.18	3822.55	4253.59	4893.49		5889.68				-0.112934	-0.605965	-1.14538	-0.837176	-0.858891		-0.299896				-0.106387	-0.558397						5291.15	5258.85	6581.35		4055.62		5761.51				0.274409	-2.47622	1.0254		-0.248861		1.16543
			7033.73	6230.69	3831.03	4257.07	4993.55		5926.17				-0.106387	-0.558397	-1.13932	-0.834688	-0.775837		-0.269848				-0.0818011	-0.534835						5719.18	3982.48	5525.59		4262		5093.71				0.835393	-1.89028	-0.191907		1.17852		0.507742
			7077.41	6272.55	3836.66	4298.45	5006.94		6004.68				-0.0818011	-0.534835	-1.1353	-0.805099	-0.764722		-0.205198				-0.0412404	-0.328531						5709.02	3930.47	5377.06		3347.03		4093.4				1.64977	-1.96188	-0.363164		-0.768081		-0.477414
			7149.47	6639.07	3846.87	4388.99	5032.06		6065.83				-0.0412404	-0.328531	-1.12799	-0.74036	-0.743872		-0.154844				-0.0217315	-1.86195						5237.84		5633.46		4222.11		6392.35				-0.0571474		-0.0675314		-0.978138		1.78671
			7184.13		3875.52	4391.81	5033.88		6101.89				-0.0217315		-1.10751	-0.738344	-0.742361		-0.12515				-0.0110874	-1.77942						5981.88		4123.31		3298.35		4977				1.26302		-1.80876		-0.448369		0.3928
			7203.04		3943.2	4453.89	5052.24		6139.37				-0.0110874		-1.05912	-0.693955	-0.727121		-0.0942862				0.00889453	-1.77383						4713.71		6359.83		4318.87		5278.97				0.507236		0.769985		1.7026		0.690196
			7238.54		4032.67	4479.77	5069.81		6240.47				0.00889453		-0.995141	-0.67545	-0.712537		-0.0110342				0.0760171	-1.70262						6542.07		5231.22		3561.51		5118.2				-0.176898		-0.53132		-0.0901086		0.531861
			7357.79		4063.51	4495.97	5074.9		6244.05				0.0760171		-0.97309	-0.663866	-0.708312		-0.00808655				0.129422	-1.60098						4899.46		6263.24		4615.63		5839.63				0.313367		0.658615		1.3936		1.24236
			7452.67		4067.46	4506.65	5266.95		6249.55				0.129422		-0.970265	-0.65623	-0.548902		-0.00355751				0.143601	-1.52409						6135.18		6576.55		3301.33		3066.13				0.137932		1.01987		-1.09298		-1.48912
			7477.86		4082.57	4512.18	5281.47		6307.55				0.143601		-0.959461	-0.652275	-0.536849		0.0442032				0.147586	-1.51021						5279.55		5247.66		2271.27		3429.85				0.622706		-0.512365		-0.887476		-1.13091
			7484.94		4089.06	4575.42	5284.67		6312.51				0.147586		-0.954821	-0.607057	-0.534193		0.0482876				0.157808	-1.36364						5640.22		5186.3		2843.51		5656.68				-0.257596		-0.583114		-0.693103		1.06218
			7503.1		4111.15	4588.91	5395.8		6313.54				0.157808		-0.939026	-0.597411	-0.44195		0.049136				0.197795	-1.31217						4027.33		6690.56		2698.55		4305.78				1.03985		1.15132		0.871011		-0.268252
			7574.14		4111.91	4631.99	5401.74		6346.11				0.197795		-0.938482	-0.566607	-0.43702		0.075956				0.221751	-1.29315						5903.46		6149.68		3952.44		5792.09				1.30575		0.527679		-1.93056		1.19554
			7616.7		4134.92	4712.23	5413.59		6350.06				0.221751		-0.922029	-0.509233	-0.427184		0.0792088				0.224109	-1.28723						5786.97		4873.21		2342.53		5437.23				1.95741		-0.944112		-1.41956		0.846058
			7620.89		4188.5	4796.66	5467.04		6393.07				0.224109		-0.883718	-0.448862	-0.382818		0.114626				0.227036	-1.26183						5306.38		6818.06		4121.61		3784.4				1.65989		1.29833		-0.0378115		-0.781733
			7626.09		4192.89	4839.74	5494.9		6431.74				0.227036		-0.880579	-0.418059	-0.359693		0.146469				0.229276	-1.25236						4882.08		6024.43		2835.08		2658.66				0.441572		0.383263		0.50981		-1.89042
			7630.07		4195.56	4968.7	5577.42		6434.49				0.229276		-0.878669	-0.325848	-0.291197		0.148734				0.233188	-1.19253						5757.07		5384.5		4737.05		5794.21				0.1418		-0.354586		0.324639		1.19763
			7637.02		4224.96	5002.48	5583.12		6546.36				0.233188		-0.857647	-0.301694	-0.286466		0.240854				0.244586	-1.18122						5962.76		7138.69		3670.92		4561.55				0.848594		1.66802		-0.772247		-0.0163563
			7657.27		4232.56	5104.24	5584.13		6562.4				0.244586		-0.852213	-0.228932	-0.285628		0.254062				0.27255	-1.1299						6742.8		5366.34		3632.22		3605.13				0.0167903		-0.375525		-1.9047		-0.958287
			7706.95		4234.15	5126.67	5615.82		6583.92				0.27255		-0.851076	-0.212894	-0.259323		0.271783				0.293235	-1.0478						5307.96		4025.48		3607.37		3425.88				0.977362		-1.92156		-0.641542		-1.13482
			7743.7		4234.27	5139.84	5683.02		6639.06				0.293235		-0.85099	-0.203477	-0.203544		0.317189				0.306187	-0.962443						5224.83		4948.83		3858.59		6080.61				-0.0433538		-0.85692		-0.0906967		1.47969
			7766.71		4249.48	5377.4	5708.14		6643.08				0.306187		-0.840115	-0.0336138	-0.182693		0.320499				0.309367	-0.906048								6102.66		4244.68		4180.4				0.603736		0.473464		1.22016		-0.391732
			7772.36		4249.98	5518.05	5714.99		6717.81				0.309367		-0.839757	0.0669556	-0.177007		0.382037				0.318238	-0.904754								6153.37		3103.68		3385.46				-0.0862626		0.531933		-0.406941		-1.17463
			7788.12		4252.64	5546.45	5715.8		6760.31				0.318238		-0.837855	0.0872629	-0.176335		0.417034				0.318345	-0.851076								6179.76		3203.74		4989.59				-0.65406		0.562361		1.43159		0.405199
			7788.31		4268.14	5604.67	5723.05		6845.54				0.318345		-0.826772	0.128892	-0.170318		0.487217				0.326535	-0.837176								5218.07		3665.28		5116.41				-0.297105		-0.546483		-0.0867144		0.530098
			7802.86		4281	5680.22	5736.05		6857.89				0.326535		-0.817577	0.182913	-0.159527		0.497387				0.394096	-0.834688								5715.02		4272.16		3343.09				1.36314		0.0265087		1.58105		-1.21636
			7922.89		4294.94	6119.23	5761.35		6922.66				0.394096		-0.807609	0.49682	-0.138526		0.550723				0.396837	-0.805099								7129.21		2682.43		5906.54				0.0866123		1.65709		0.137373		1.30826
			7927.76		4314	6336.56	5772.96		6969.24				0.396837		-0.793981	0.652218	-0.12889		0.58908				0.429045	-0.74036								5109.9		2891.89		3810.14				-0.0862485		-0.671204		0.808202		-0.756383
			7984.98		4344.76	6381.11	5785.17		6982.72				0.429045		-0.771987	0.684073	-0.118755		0.60018				0.457324	-0.738344								5761.99		3732.2		4198.18				0.718876		0.0806661		-0.0140158		-0.374221
			8035.22		4366.09	6862.89	5828.41		7036.13				0.457324		-0.756735	1.02856	-0.0828635		0.644161				0.52273	-0.693955								3980.46		4159.02		3495.67				1.16309		-1.97347		-0.897377		-1.06609
			8151.42		4370.04		5857.79		7058.6				0.52273		-0.75391		-0.0584768		0.662664				0.568643	-0.67545								4558.94		3943.69		3168.46				-0.0310194		-1.30647		1.23486		-1.38834
			8232.99		4386.12		5861.34		7064.81				0.568643		-0.742413		-0.0555303		0.667778				0.582057	-0.663866								6170.07		4269.52		4929.25				-0.566741		0.551188		0.471887		0.345773
			8256.82		4391.81		5887.9		7154.18				0.582057		-0.738344		-0.0334842		0.741371				0.607695	-0.65623								6053.36		3149.19		5593.07				1.57518		0.41662		-0.581782		0.999537
			8302.37		4432.88		5944.38		7174.49				0.607695		-0.708978		0.0133969		0.758095				0.614528	-0.652275								5876.24		4291.84		2516.96				1.22515		0.212398		-0.741994		-2.02997
			8314.51		4436.8		5959.56		7193.39				0.614528		-0.706175		0.0259971		0.773659				0.61597	-0.607057								5977.42		2202.76		4450.14				0.855339		0.32906		-0.5455		-0.126078
			8317.07		4441.25		6004.73		7245.01				0.61597		-0.702993		0.0634903		0.816165				0.622533	-0.597411								5415.15		3540.89		3750.03				0.654657		-0.319246		-0.677958		-0.815582
			8328.73		4446.23		6028.48		7269.57				0.622533		-0.699432		0.0832039		0.83639				0.622938	-0.566607								5831.15		4415.38		5964.32				1.02692		0.160408		1.35243		1.36516
			8329.45		4449.63		6032.94		7437.61				0.622938		-0.697001		0.0869059		0.974764				0.664602	-0.509233								6845.06		4155.12		3935.02				1.53313		1.32946		0.786967		-0.633395
			8403.47		4453.3		6045.33		7472.15				0.664602		-0.694377		0.0971903		1.00321				0.678645	-0.448862								6673.22		3305.16		5159.82				0.807598		1.13133		0.843552		0.57285
			8428.42		4486.37		6053.21		7485.67				0.678645		-0.67073		0.103731		1.01434				0.681516	-0.418059								6652.6		4153.48		5588.58				0.360943		1.10755		-0.337943		0.995115
			8433.52		4490.34		6066.23		7492.52				0.681516		-0.667892		0.114538		1.01998				0.720011	-0.325848								5428.1		3475.96		5408.41				0.437098		-0.304315		0.703534		0.817675
			8501.91		4490.45		6081.02		7516.52				0.720011		-0.667813		0.126815		1.03974				0.754548	-0.301694								6295.31		4871.13		3585.06				0.987481		0.695592		-0.397016		-0.978053
			8563.27		4529.23		6096.01		7520.52				0.754548		-0.640084		0.139257		1.04304				0.76414	-0.228932								5549.1		5313.99		3865.53				1.33982		-0.1648		0.0498479		-0.701832
			8580.31		4542.99		6115.33		7577.7				0.76414		-0.630245		0.155294		1.09012				0.769172	-0.212894								4785.9		2563.23		4141.5				-0.149449		-1.04478		-0.370696		-0.430043
			8589.25		4546.07		6116.22		7603.98				0.769172		-0.628043		0.156032		1.11176				0.782546	-0.203477								5637.12		3530.29		3276.31				0.684612		-0.0633111		2.24331		-1.28213
			8613.01		4563.27		6117.23		7663.92				0.782546		-0.615744		0.156871		1.16112				0.817872	-0.0336138								6037.95		3810.13		6019.48				-0.0358651		0.398852		1.39806		1.41949
			8675.77		4581.39		6131.27		8033.27				0.817872		-0.602788		0.168524		1.46527				0.825313	0.0669556								6145.56		3278.43		4696.77				-0.0677886		0.522928		0.326208		0.116815
			8688.99		4581.91		6144.01		8232.61				0.825313		-0.602416		0.179099		1.62942				0.881088	0.0872629								5952.41		3966.07		4202.4				-0.903818		0.300223		1.14279		-0.370065
			8788.08		4584.05		6181.54		8304.57				0.881088		-0.600886		0.210251		1.68867				0.964703	0.128892								5042.18		3965.32		5739.66				-0.00340449		-0.749286		-1.73845		1.14391
			8936.63		4592.52		6190.25		8354.21				0.964703		-0.59483		0.217481		1.72955				1.02795	0.182913								6779.14		5068.75		2931.87				1.14245		1.25346		1.24988		-1.62135
			9049		4619.49		6191		8456.82				1.02795		-0.575545		0.218103		1.81404				1.04745	0.49682								7064.48		4444.1		5106.98				0.552636		1.58246		0.974405		0.520811
			9083.64		4622.19		6191.96		8596.47				1.04745		-0.573615		0.2189		1.92904				1.11888	0.652218								6367.5		3751.44		5218.52				0.672456		0.778828		0.829498		0.630661
			9210.54		4628.87		6208.37		8681.26				1.11888		-0.568838		0.232521		1.99886				1.16488	0.684073								5669.81		3241.2		3153.57				-0.15384		-0.0256191		-0.529057		-1.40301
			9292.27		4632.44		6215.66						1.16488		-0.566285		0.238572						1.20017	1.02856								5962.49		3256.95		5062.96				-0.431641		0.311846		-0.625097		0.477458
			9354.96		4655.92		6277						1.20017		-0.549496		0.289487						1.21011	-2.02504								5588.65		2960.3		4521.23				0.103008		-0.119198		1.1418		-0.0560653
			9372.62		4671.92		6283.14						1.21011		-0.538056		0.294584						1.2169	-1.97849								6098.49		4416.92		5552.9				0.729531		0.468656		-0.00266931		0.959976
			9384.69		4719.14		6332.68						1.2169		-0.504292		0.335704						1.55589	-1.68788								6324.79		4289.43		5062.73				0.419931		0.729583		0.717368		0.477231
			9986.93		4720		6365.03						1.55589		-0.503677		0.362556						1.59049	-1.67643								6148.93		4223.21		5034.99				-0.177463		0.526814		0.225192		0.449912
			10048.4		4731.48		6371.34						1.59049		-0.495468		0.367794						1.7576	-1.49677								4905.75		3217.22		5421.89				0.29638		-0.906592		0.340789		0.830951
			10345.3		4755.11		6425.43						1.7576		-0.478572		0.412691						2.50043	-1.48233								6641.34		2742.06		6069.56				1.74584		1.09457		-0.144219		1.46881
			11665		4777.11		6458.57						2.50043		-0.462842		0.440199						3.51202	-1.45735								6104.6		3897.79		4138.59				0.835791		0.475701		0.866735		-0.432909
			13462.2		4787.3		6511.46						3.51202		-0.455555		0.4841						-1.84171	-1.19995								5739.8		5411.75		3674.27				1.1733		0.0550802		0.957238		-0.890195
					4796.95		6555.05								-0.448655		0.520282						-1.75623	-1.12638								6608.89		2913.98		4361.55				0.862112		1.05715		0.188714		-0.213326
					4806.3		6585.88								-0.44197		0.545872						-1.68479	-0.825416								6589.41		3982.07		4930.94				0.754158		1.03469		2.56594		0.347438
					4827.21		6596.04								-0.427018		0.554305						-1.6831	-0.652932								4880.36		2396.4		4838.57				0.640216		-0.935868		1.58088		0.256467
					4833.78		6599.52								-0.422321		0.557194						-1.65575	-0.581556								6288		3639.97		5221.66				0.486793		0.687164		0.140338		0.633754
					4842.25		6609.06								-0.416264		0.565113						-1.42479	-0.506661								6963.07		3695.49		4645.24				-0.0322306		1.46553		-0.558795		0.0660662
					4849.85		6618.76								-0.41083		0.573164						-1.36022	-0.448491								4783.93		4951.85		5168.72				0.55923		-1.04705		-0.678362		0.581616
					4859.61		6654.08								-0.403851		0.602481						-1.34182	-0.17128								5788.92		3847.18		3817.24				-0.406173		0.111716		1.25888		-0.74939
					4882.54		6658.51								-0.387455		0.606158						-1.28432	0.820717								7391.37		4749.29		3334.51				-0.0655308		1.95937		1.02432		-1.22481
					4887.99		6759.5								-0.383558		0.689985						-1.28223	-2.46339								5638.49		2869.69		5664.84				1.63328		-0.0617314		-1.8747		1.07022
					4902.36		6760.93								-0.373284		0.691172						-1.26628	-1.90229								6708.56		3139.78		2711.94				0.427764		1.17208		1.12815		-1.83795
					4902.85		6762.92								-0.372933		0.692824						-1.25462	-1.84348								6243.27		4057.4		4598.06				0.787692		0.635589		0.708313		0.0196008
					4915.05		6789.85								-0.36421		0.715177						-1.25383	-1.52912								5450.22		3294.39		4833.68				0.636651		-0.27881		0.829008		0.251651
					4922.93		6807.04								-0.358575		0.729445						-1.24544	-1.33281								5077.96		4608.34		3020.01				-0.155988		-0.708032		-1.33689		-1.53454
					4937.21		6848.53								-0.348365		0.763884						-1.23498	-1.26803								6201.31		3578.78		2451.38				0.140451		0.587209		1.05763		-2.09456
					4947.78		6870.82								-0.340807		0.782386						-1.22157	-0.962799								6164		3106.16		4001.94				0.742801		0.54419		1.20916		-0.567489
					4954.32		6877.07								-0.33613		0.787573						-1.21144	-0.915228								5994.84		3156.46		5730.53				-0.162142		0.349145		0.552721		1.13491
					4962.13		6883.46								-0.330546		0.792877						-1.21014	-0.828979								6261.67		2026.51		5885.15				0.00778719		0.656805		0.667547		1.28719
					4984.88		7010.33								-0.314279		0.898186						-1.2024	-0.781341								5355.35		3388.3		3861.61				0.639377		-0.388196		0.843711		-0.705693
					5005.59		7017.2								-0.299471		0.903888						-1.17173	0.750956								6180.47		5675.05		5385.26				0.567559		0.56318		0.834497		0.794875
					5016.39		7085.48								-0.291748		0.960564						-1.16044									6546.34		4288.31		4803.08				-0.0887544		0.985033		-1.02439		0.221515
					5022.78		7165.83								-0.287179		1.02726						-1.14538									6033.4		3804.31		4774.89				-0.519895		0.393606		-0.866891		0.193752
					5029.3		7192.62								-0.282517		1.04949						-1.13932									5731.36		3153.65		5420.67				-0.111179		0.0453488		1.41659		0.829749
					5037.55		7246.77								-0.276618		1.09444						-1.1353									6019.06		2852.3		4756.47				-3.17289		0.377072		-0.349792		0.175611
					5042.19		7276.39								-0.2733		1.11903						-1.12799									5610.41		4542.76		4182.45				0.205221		-0.0941081		-0.35114		-0.389713
					5047.71		7322.48								-0.269353		1.15728						-1.10751									6195		3015.31		6357.41				-0.00959924		0.579933		-0.1489		1.7523
					5049.59		7325.03								-0.268009		1.1594						-1.05912									6193.78		4125.75		5326.76				0.593797		0.578526		-1.24705		0.737261
					5050.47		7351.57								-0.26738		1.18143						-0.995141									5761.04		3699.78		3717.99				0.847933		0.0795705		-0.128657		-0.847137
					5052.31		7445.61								-0.266064		1.25949						-0.97309									4432.17		4317.08		3622.1				0.304007		-1.45264		-0.345932		-0.941574
					5052.52		7490.87								-0.265914		1.29706						-0.970265									6349.43		3510.19		6019.88				1.07518		0.757994		-0.817265		1.41988
					5056.84		7533.79								-0.262825		1.33268						-0.959461									6068.86		3573.93		4108.3				-0.306327		0.434492		-1.09419		-0.46274
					5057.33		7557.37								-0.262475		1.35225						-0.954821									6730.04		3918.86		4944.82				-1.88026		1.19684		-1.48314		0.361107
					5067.05		7610.94								-0.255525		1.39672						-0.939026									5929.12		4970.47		3675.94				0.508681		0.273369		-0.584821		-0.88855
					5076.45		7611.67								-0.248803		1.39733						-0.938482									4408.45		2522.56		5412.63				0.406371		-1.47999		0.901988		0.821831
					5089.72		7612.8								-0.239315		1.39826						-0.922029									6321.72		2973.81		4229.39				1.4543		0.726044		0.340189		-0.343484
					5090.27		7665.41								-0.238921		1.44193						-0.883718									6670.33		4126.75						1.9096		1.128		0.662474
					5105.2		7667.67								-0.228246		1.44381						-0.880579									4812.84		5402.1						-2.01134		-1.01372		0.0191783
					5110.15		7704.11								-0.224707		1.47406						-0.878669									5531.52		4166.41						-0.627959		-0.18507		0.924706
					5115.76		7719.03								-0.220695		1.48644						-0.857647									3447.64		2118.67						0.29861		-2.58782		0.883633
					5145.14		7720.38								-0.199687		1.48756						-0.852213									5835.83		2370.55						-0.220193		0.165805		0.303723
					5161.89		7728.97								-0.187711		1.49469						-0.851076									6454.31		4054.57						0.326239		0.878922		0.0723082
					5165.94		7754.72								-0.184815		1.51606						-0.85099									5292.54		3256.69						0.0351682		-0.460617		0.145595
					5203.44		7806.77								-0.158001		1.55927						-0.840115									5944.62		4601						-0.240911		0.291241		-0.760508
					5204.79		7868.95								-0.157036		1.61088						-0.839757									6932.53		4056.38						1.09772		1.43032		0.409309
					5224.22		7884.42								-0.143142		1.62372						-0.837855									3590.74		2876.81						0.618562		-2.42282		-1.37757
					5248.74		8064.29								-0.12561		1.77302						-0.826772									5713.73		3772.4						0.10744		0.0250212		0.103321
					5258.65		8248.49								-0.118524		1.92592						-0.817577									5211.51		3324.65						0.0257383		-0.554047		1.67979
					5260.85		8745.21								-0.116951		2.33822						-0.807609									5751.21		2441.26						-0.0656135		0.0682362		1.62903
					5288.18										-0.0974089								-0.793981									4878.8		4240.54						-0.180051		-0.937666		2.12353
					5298.09										-0.0903232								-0.771987									4248.04		4062.39						1.24275		-1.66494		-0.08979
					5302.29										-0.0873199								-0.756735									5943.63		4721.93						0.443856		0.290099		-0.576538
					5312.23										-0.0802125								-0.75391									6109.51		4512.79						0.599345		0.481362		0.581615
					5328.95										-0.068257								-0.742413									5993.42		4910.43						0.803304		0.347508		-0.286638
					5356.21										-0.0487653								-0.738344									5472.48		2422.44						0.200967		-0.253144		0.062812
					5366.02										-0.0417508								-0.708978									6543.32		4644.12						0.124125		0.981551		1.82303
					5366.51										-0.0414006								-0.706175									5817.72		4257.52						-0.0304138		0.144924		0.648236
					5371.19										-0.0380541								-0.702993									6000.09		3395.07						0.236126		0.355199		0.504137
					5376.27										-0.0344217								-0.699432									5998.06		3295.49						0.671383		0.352858		-0.520149
					5377.22										-0.0337423								-0.697001									5845.46		2975.41						0.724231		0.176908		0.871061
					5387.19										-0.0266136								-0.694377									6339.04		3569.52						0.696341		0.746014		0.66811
					5398.72										-0.0183691								-0.67073									5634.98		4126.21						0.48649		-0.0657788		1.30272
					5406.61										-0.0127277								-0.667892									6258.12		3298.64						0.22916		0.652712		-0.168774
					5424.79										0.000271741								-0.667813									6484.71		2950.72						0.0457408		0.913973		-0.397334
					5425.36										0.000679184								-0.640084									6089.5		3142.18						-1.10563		0.45829		0.470968
					5428.42										0.00286723								-0.630245									4597.44		4684.69						-0.489637		-1.26208		1.02244
					5433.77										0.00669273								-0.628043									5334.5		5075.68						1.04895		-0.412237		-0.463967
					5437.25										0.00918104								-0.615744									5857.13		3476.9						-0.561221		0.190364		0.414039
					5440.6										0.0115765								-0.602788									6096.58		4362.17						0.324174		0.466453		-0.236069
					5466.23										0.0299027								-0.602416									6672.61		2782.69						-0.104723		1.13062		0.904181
					5506.55										0.0587327								-0.600886									7103.28		4501.65						0.412814		1.62719		0.869309
					5513.02										0.0633592								-0.59483									6279.52		4032.04						0.500477		0.677386		0.846946
					5535.82										0.0796618								-0.575545									6147.98		3845.9						0.810324		0.525718		-0.342636
					5544.42										0.0858112								-0.573615									5771.94		3859.08						-0.0658339		0.0921382		0.580328
					5549.24										0.0892579								-0.568838									6266.62		4815.35						-0.474246		0.662512		0.234578
					5551.47										0.0908524								-0.566285									6326.91		4475.49						0.00404319		0.732028		0.452294
					5565.56										0.100927								-0.549496									6314.97		4335.62						0.504193		0.718261		-0.871535
					5620.57										0.140261								-0.538056									5583.67		2051						-1.13027		-0.12494		1.26781
					5622.36										0.141541								-0.504292									6425.13		5208.11						0.507098		0.845276		0.0323628
					5635.07										0.150629								-0.503677									6546.13		3135.77						0.39178		0.984791		0.739314
					5659.36										0.167997								-0.495468									5712.72		4376.18						-0.589703		0.023857		0.444464
					5668.24										0.174347								-0.478572									6132.2		4718.29						0.0513575		0.507524		-1.79178
					5694.58										0.193181								-0.462842									6583.02		2489.91						-0.489665		1.02733		-0.86281
					5699.81										0.19692								-0.455555									6837.25		3070.81						0.130953		1.32046		1.23757
					5717.24										0.209384								-0.448655									6579.72		2687.98						-1.30551		1.02352		-0.743954
					5756.86										0.237713								-0.44197									5416.97		3027.34						-0.466125		-0.317147		-0.892843
					5802.61										0.270426								-0.427018									5514.2		3173.43						-0.651884		-0.20504		-0.201797
					5806.87										0.273472								-0.422321									6493.99		3506.94						-0.433829		0.924674		0.388222
					5818.61										0.281866								-0.416264									6162.32		3330.5						0.398552		0.542252		-0.263504
					5829.25										0.289474								-0.41083									5330.42		2873.48						0.54077		-0.416941		-1.02541
					5840.97										0.297855								-0.403851									5630.28		2419.34						0.180552		-0.0711981		0.813275
					5846.14										0.301551								-0.387455									5623.39		3463.26						0.015579		-0.079142		1.04269
					5874.15										0.321579								-0.383558									5823.98		3734.97						1.07315		0.152141		0.58991
					5893.58										0.335473								-0.373284									6370.35		4008.14						-1.82854		0.782115		0.701525
					5893.82										0.335644								-0.372933									5297.02		3997.02						-0.244559		-0.455452		-0.903614
					5902.22										0.341651								-0.36421									5962.51		3027.67						-0.509103		0.311868		0.564852
					5909.56										0.346899								-0.358575									6282.48		4291.8						-0.805762		0.680799		0.868108
					5917.19										0.352354								-0.348365									5971.43		4269.39						-0.822928		0.322154		0.614416
					5935.72										0.365604								-0.340807									5342.47		4576.74						-0.883665		-0.403047		0.18532
					5936.68										0.366291								-0.33613									5270.75		4257.92						-0.97225		-0.485742		-1.87277
					5953.44										0.378274								-0.330546									6265.95		3621.64						-0.702447		0.66174		0.785619
					6016.9										0.42365								-0.314279									5882.77		2398.8						-2.31666		0.219927		-1.42755
					6042.89										0.442234								-0.299471									6007.97		3377.86						-0.215485		0.364285		1.43315
					6081.15										0.469591								-0.291748									6697.63		3247.37						-1.86907		1.15947		0.0174136
					6109.95										0.490185								-0.287179									5921.56		3305.02						0.7364		0.264653		-1.02792
					6116.06										0.494553								-0.282517									6075.94		3572.98						-1.53941		0.442655		-1.48426
					6117.3										0.49544								-0.276618									5209.78		3859.69						0.533323		-0.556041		0.583795
					6147.39										0.516955								-0.2733									4885.46		3634.96						-1.00609		-0.929987		0.273678
					6148.7										0.517892								-0.269353									5234.45		4268.56						-0.0196072		-0.527596		-0.843389
					6150.66										0.519294								-0.268009									5857.52		4881.12						-2.82353		0.190813		1.59312
					6167.6										0.531406								-0.26738									5181.72		2744.11						2.12195		-0.588394		-1.71844
					6176.38										0.537684								-0.266064									5100.83		4082.39						2.06813		-0.681662		0.928651
					6178.27										0.539036								-0.265914									6253.42		4041.94						-0.727874		0.647292		-0.540587
					6196.93										0.552378								-0.262825									5912.12		3950.08						-0.223924		0.253768		-0.445698
					6202.19										0.556139								-0.262475									5916.44		3507.68						-0.965078		0.258749		0.110232
					6226.21										0.573314								-0.255525									5657.26		4567.77						-0.298811		-0.0400898		0.461496
					6245.95										0.587429								-0.248803									5479.39		3781.71						-1.16299		-0.245176		-0.844333
					6266.2										0.601909								-0.239315									5460.44		4302.1								-0.267026		-0.416315
					6267.74										0.60301								-0.238921									6478.68		3596.61								0.907021		-0.0238307
					6284.67										0.615115								-0.228246									5471.14		2744.94								-0.254689		-1.29688
					6292.28										0.620556								-0.224707									6079.13		3344.42								0.446333		-0.523592
					6312.71										0.635165								-0.220695									4894.33		3795.48								-0.91976		0.280809
					6315.86										0.637417								-0.199687									4256.08		5127.62								-1.65567		-1.45147
					6326.86										0.645282								-0.187711									5224.41		2874.48								-0.539172		-0.084227
					6336.75										0.652354								-0.184815									3892.5		2856.68								-2.07489		0.622148
					6355.59										0.665825								-0.158001									6039.39		3550.1								0.400513		-1.60479
					6375.06										0.679747								-0.157036									5195.12		4871.27								-0.572944		-0.913943
					6381.61										0.68443								-0.143142									5721.66		4130.94								0.0341649		-0.462215
					6390.66										0.690902								-0.12561									4398.09		2954.12								-1.49193		0.341537
					6403.63										0.700175								-0.118524									4839.2		3693.07								-0.983325		0.0661693
					6417.65										0.7102								-0.116951									5457.88		2688.97								-0.269978		0.151293
					6430.32										0.71926								-0.0974089									3355.42		2915.05								-2.69415		0.208895
					6432.97										0.721155								-0.0903232									3440.72		4513.6								-2.5958		0.491492
					6447.58										0.731601								-0.0873199									3920.48		2302.14								-2.04262		-0.049097
					6491.97										0.763342								-0.0802125									4217.52		3248.85								-1.70013		-0.00977625
					6561.66										0.813172								-0.068257									3779.64		2162.19								-2.20502		-1.08124
					6566.09										0.81634								-0.0487653									5461.99		2848.6								-0.265239		1.27318
					6662.87										0.885541								-0.0417508									5570.68		4588.74								-0.139917		-0.0620853
					6664.9										0.886992								-0.0414006									5950.25		2005.41								0.297733		-0.128964
					6704.93										0.915615								-0.0380541									5476.51		3057.39								-0.248497		-1.16476
					6709.39										0.918804								-0.0344217									5255.9		3215.04								-0.502864		-1.25499
					6717.21										0.924396								-0.0337423									5506.49		3764.74								-0.213929		-0.346287
					6730.36										0.933798								-0.0266136											2456.71										-0.408754
					6746.52										0.945354								-0.0183691											2178.52										0.562487
					6747.23										0.945861								-0.0127277											3595.17										0.455185
					6760.88										0.955621								0.000271741											3365.91										-0.338114
					6770										0.962143								0.000679184											3416.27										-1.10099
					6783.13										0.971531								0.00286723											4290.41										-1.3965
					6829.06										1.00437								0.00669273											3110.44										-1.42386
					6877.09										1.03872								0.00918104											2201.03										-0.289837
					6893.96										1.05078								0.0115765											4121.84										-0.314061
					7037.94										1.15373								0.0299027											3681.51										-1.68874
					7040.1										1.15527								0.0587327											4607.27										-1.08154
					7084.32										1.18689								0.0633592											4859.07										-0.227774
					7098.86										1.19729								0.0796618											3507.42										-1.51748
					7116.64										1.21								0.0858112											2926.61										-0.306893
					7128.79										1.21869								0.0892579											2369.64										-0.865666
					7145.77										1.23083								0.0908524											4088.7										-1.56697
					7232.72										1.293								0.100927											2418.93										0.245986
					7273.65										1.32227								0.140261											2415.92										0.523436
					7298.94										1.34035								0.141541											2052.57										0.262858
					7341.11										1.37051								0.150629											3124.92										0.842535
					7367.04										1.38905								0.167997											2698.3										2.23149
					7407.87										1.41824								0.174347
					7456.16										1.45277								0.193181
					7458.24										1.45426								0.19692
					7471.06										1.46342								0.209384
					7575.22										1.5379								0.237713
					7663.51										1.60103								0.270426
					7745.59										1.65972								0.273472
					7770.02										1.67719								0.281866
					7777.51										1.68255								0.289474
					7780.18										1.68446								0.297855
					7790.28										1.69168								0.301551
					7810.71										1.70629								0.321579
					7824.61										1.71622								0.335473
					7885.45										1.75973								0.335644
					7951.65										1.80706								0.341651
					7967.65										1.8185								0.346899
					7979.21										1.82677								0.352354
					8003.65										1.84424								0.365604
					8047.42										1.87554								0.366291
					8061.92										1.88591								0.378274
					8219.71										1.99873								0.42365
					8252.32										2.02205								0.442234
					8261.44										2.02857								0.469591
					8268.58										2.03368								0.490185
					8431.17										2.14994								0.494553
					8528.29										2.21938								0.49544
					8658.26										2.31231								0.516955
					8766.42										2.38965								0.517892
					9060.35										2.59982								0.519294
					9437.77										2.86969								0.531406
					9710										3.06434								0.537684
					9853.27										3.16678								0.539036
					9878.07										3.18452								0.552378
					10150.5										3.37931								0.556139
																							0.573314
																							0.587429
																							0.601909
																							0.60301
																							0.615115
																							0.620556
																							0.635165
																							0.637417
																							0.645282
																							0.652354
																							0.665825
																							0.679747
																							0.68443
																							0.690902
																							0.700175
																							0.7102
																							0.71926
																							0.721155
																							0.731601
																							0.763342
																							0.813172
																							0.81634
																							0.885541
																							0.886992
																							0.915615
																							0.918804
																							0.924396
																							0.933798
																							0.945354
																							0.945861
																							0.955621
																							0.962143
																							0.971531
																							1.00437
																							1.03872
																							1.05078
																							1.15373
																							1.15527
																							1.18689
																							1.19729
																							1.21
																							1.21869
																							1.23083
																							1.293
																							1.32227
																							1.34035
																							1.37051
																							1.38905
																							1.41824
																							1.45277
																							1.45426
																							1.46342
																							1.5379
																							1.60103
																							1.65972
																							1.67719
																							1.68255
																							1.68446
																							1.69168
																							1.70629
																							1.71622
																							1.75973
																							1.80706
																							1.8185
																							1.82677
																							1.84424
																							1.87554
																							1.88591
																							1.99873
																							2.02205
																							2.02857
																							2.03368
																							2.14994
																							2.21938
																							2.31231
																							2.38965
																							2.59982
																							2.86969
																							3.06434
																							3.16678
																							3.18452
																							3.37931
																							-2.53485
																							-1.85242
																							-1.78688
																							-1.75042
																							-1.66094
																							-1.63227
																							-1.57198
																							-1.57069
																							-1.47202
																							-1.38693
																							-1.32627
																							-1.31324
																							-1.27631
																							-1.2588
																							-1.13535
																							-1.11825
																							-1.09199
																							-0.954944
																							-0.887627
																							-0.867441
																							-0.866287
																							-0.858891
																							-0.775837
																							-0.764722
																							-0.743872
																							-0.742361
																							-0.727121
																							-0.712537
																							-0.708312
																							-0.548902
																							-0.536849
																							-0.534193
																							-0.44195
																							-0.43702
																							-0.427184
																							-0.382818
																							-0.359693
																							-0.291197
																							-0.286466
																							-0.285628
																							-0.259323
																							-0.203544
																							-0.182693
																							-0.177007
																							-0.176335
																							-0.170318
																							-0.159527
																							-0.138526
																							-0.12889
																							-0.118755
																							-0.0828635
																							-0.0584768
																							-0.0555303
																							-0.0334842
																							0.0133969
																							0.0259971
																							0.0634903
																							0.0832039
																							0.0869059
																							0.0971903
																							0.103731
																							0.114538
																							0.126815
																							0.139257
																							0.155294
																							0.156032
																							0.156871
																							0.168524
																							0.179099
																							0.210251
																							0.217481
																							0.218103
																							0.2189
																							0.232521
																							0.238572
																							0.289487
																							0.294584
																							0.335704
																							0.362556
																							0.367794
																							0.412691
																							0.440199
																							0.4841
																							0.520282
																							0.545872
																							0.554305
																							0.557194
																							0.565113
																							0.573164
																							0.602481
																							0.606158
																							0.689985
																							0.691172
																							0.692824
																							0.715177
																							0.729445
																							0.763884
																							0.782386
																							0.787573
																							0.792877
																							0.898186
																							0.903888
																							0.960564
																							1.02726
																							1.04949
																							1.09444
																							1.11903
																							1.15728
																							1.1594
																							1.18143
																							1.25949
																							1.29706
																							1.33268
																							1.35225
																							1.39672
																							1.39733
																							1.39826
																							1.44193
																							1.44381
																							1.47406
																							1.48644
																							1.48756
																							1.49469
																							1.51606
																							1.55927
																							1.61088
																							1.62372
																							1.77302
																							1.92592
																							2.33822
																							-2.14181
																							-2.062
																							-1.47444
																							-1.45912
																							-1.32909
																							-1.3062
																							-1.06157
																							-0.941076
																							-0.915401
																							-0.72705
																							-0.722769
																							-0.687615
																							-0.618708
																							-0.597009
																							-0.529823
																							-0.488609
																							-0.488288
																							-0.419158
																							-0.382951
																							-0.322838
																							-0.317222
																							-0.299896
																							-0.269848
																							-0.205198
																							-0.154844
																							-0.12515
																							-0.0942862
																							-0.0110342
																							-0.00808655
																							-0.00355751
																							0.0442032
																							0.0482876
																							0.049136
																							0.075956
																							0.0792088
																							0.114626
																							0.146469
																							0.148734
																							0.240854
																							0.254062
																							0.271783
																							0.317189
																							0.320499
																							0.382037
																							0.417034
																							0.487217
																							0.497387
																							0.550723
																							0.58908
																							0.60018
																							0.644161
																							0.662664
																							0.667778
																							0.741371
																							0.758095
																							0.773659
																							0.816165
																							0.83639
																							0.974764
																							1.00321
																							1.01434
																							1.01998
																							1.03974
																							1.04304
																							1.09012
																							1.11176
																							1.16112
																							1.46527
																							1.62942
																							1.68867
																							1.72955
																							1.81404
																							1.92904
																							1.99886

























































































































































































































[truncated: 2 more columns]

## Sheet: Fig2I
N3ICD conc:	DMSO				LY				All:	DMSO	LY
	TgBACn3-GFP/+ _Brain1_LeftHemi	TgBACn3-GFP/+ _Brain1_RightHemi	TgBACn3-GFP/+ _Brain2_RightHemi	TgBACn3-GFP/+ _Brain3_LeftHemi	TgBACn3-GFP/+ _Brain1	TgBACn3-GFP/+ _Brain2	TgBACn3-GFP/+ _Brain3			1542.1	851.339
	1542.1	1734.39	1184.89	1342.66	851.339	705.575	617.193			713.231	922.193
	713.231	1456.29	1157.61	1056.47	922.193	592.228	774.722			809.64	1025.01
	809.64	1598.17	1401.18	1165.32	1025.01	831.233	1003.13			1177.25	897.465
	1177.25	1598.35	1265.89	1011.68	897.465	684.526	861.121			1404.12	1402.1
	1404.12	1523.88	1440.09	1656.07	1402.1	834.18	828.786			1167.57	847.028
	1167.57	1754.38	1237.83	1154.13	847.028	608.636	546.783			1104.6	1049.95
	1104.6	1902.12	726.694	1428.17	1049.95	945.756	662.637			1192.51	873.966
	1192.51	1777.85	1418.82	1280.22	873.966	1003.25	696.179			1473.46	653.896
	1473.46	1416.24	1128.97	1374.43	653.896	569.569	729.05			1314.87	1022.89
	1314.87	1076.31	975.785	886.664	1022.89	676.233	700.69			1476.55	743.544
	1476.55	1669.67	1507.77	1266.53	743.544	474.435	634.208			1510.13	1051.97
	1510.13	1462.24	1339.53	1350.27	1051.97	875.818	624.192			1585.06	922.901
	1585.06	1284.89	1055.22	1587.61	922.901	872.704	625.779			1291.88	576.693
	1291.88	1272.73	1292.4	1484.54	576.693	641.352	614.601			1771.15	1419.22
	1771.15	564.226	1413.27	1240.48	1419.22	891.529	629.998			1414.58	716.914
	1414.58	2034.29	1067.01	1226.53	716.914	974.923	678.082			1192.43	549.5
	1192.43	1457.71	1168.2	1160.94	549.5	957.886	602.944			1161.13	876.482
	1161.13	1411.71	1188.8	1414.69	876.482	644.897	780.382			1581.51	760.68
	1581.51	1678.38	1143.86	762.23	760.68	558.152	689.676			1140.54	1144.55
	1140.54	1663.19	1444.62	1217.12	1144.55	1143.97	503.564			1224.81	708.199
	1224.81	1538.19	1312.83	1273.64	708.199	808.752	694.527			1558	810.896
	1558	1544.43	955.275	1774.08	810.896	906.656	625.985			1496.3	1162.56
	1496.3	1475.76	1642.43	1063.31	1162.56	670.535	474.402			1345.47	1499.1
	1345.47	1676.85	880.978	1354.57	1499.1	593.234	590.312			1477.45	682.574
	1477.45	1489.49	871.844	842.429	682.574	787.31	802.142			1000.8	611.146
	1000.8	922.212	1072.18	1045.64	611.146	591.215	632.851			1581.06	1071.92
	1581.06	1379.6	1276.13	1479.81	1071.92	839.971	711.115			1642.39	646.94
	1642.39	1204.81	1650.31	1064.88	646.94	914.565	625.194			1764.58	804.602
	1764.58	1295.76	1289.14	1246.08	804.602	610.339	647.99			623.288	751.353
	623.288	1828.56	1457.92	1256.75	751.353	813.305	966.364			1490.73	748.388
	1490.73	1213.31	1036.84	1013.49	748.388	588.043	687.371			1748.09	697.712
	1748.09	1297.2	868.628	1167.46	697.712	650.775	602.877			1505.83	1017.64
	1505.83	1471.96	1118.14	1097.7	1017.64	795.21	714.882			1315.98	640.205
	1315.98	1506.88	1816	964.224	640.205	683.109	601.374			1633.81	639.109
	1633.81	1425.92	1249.5	1272.94	639.109	1066.78	838.702			1584.56	979.46
	1584.56	1611.81	1116.33	981.294	979.46	892.609	588.338			992.531	566.682
	992.531	1675.69	1406.38	1375.35	566.682	911.358	580.73			2469.01	722.633
	2469.01	1820.48	1496.31	1096.77	722.633	942.285	567.27			1781.3	967.863
	1781.3	1290.54	1201.69	1028.07	967.863	789.947	663.713			1352.62	836.018
	1352.62	1384.15	765.705	1205.64	836.018	1241.31	738.218			1411.56	701.495
	1411.56	1712.45	1343.98	1071.64	701.495	948.946	740.655			1296.08	849.262
	1296.08	1590.83	1534.89	1020.26	849.262	531.032	669.972			1417.49	1163.54
	1417.49	1569.81	1093.04	1370.01	1163.54	590.571	771.575			1642.97	961.92
	1642.97	1409.88	1420.65	1141.05	961.92	662.262	637.464			1523.01	971.759
	1523.01	1377.04	1292.82	1172.62	971.759	684.614	753.821			1327.38	630.129
	1327.38	1245.16	1860.69	1053.18	630.129	638.161	764.701			958.745	923.022
	958.745	1587.22	961.132	1222.98	923.022	743.69	505.661			1145.81	969.059
	1145.81	1328.53	1668.36	1081.74	969.059	1234.67	556.386			1305.37	602.039
	1305.37	1077.46	955.222	1274.68	602.039	570.499	908.744			1913.44	934.024
	1913.44	1500.38	1102.22	1275.08	934.024	784.849	643.225			1520.04	1107.66
	1520.04	1206.43	1135.38	1082.58	1107.66	913.619	635.554			1062.55	951.395
	1062.55	1624.49	1222.11	1179.98	951.395	677.581	516.84			1622.98	812.652
	1622.98	1796.26	1158.06	946.703	812.652	579.397	500.715			2054.52	892.871
	2054.52	1861.97	1274.1	1466.9	892.871	993.216	703.429			1604.99	794.61
	1604.99	1421.13	1418.88	1174.19	794.61	853.619	609.137			1656.09	1061.19
	1656.09	1337.1	1385.99	1626.2	1061.19	686.987	599.806			1192.28	790.066
	1192.28	1599.42	968.889	1103.64	790.066	841.166	614.4			1740.91	1302.31
	1740.91	1077.01	1193.68	1280.02	1302.31	944.119	648.403			1439.72	721.22
	1439.72	1570.68	892.485	1563.8	721.22	1117.11	637.473			1345.29	633.052
	1345.29	1581.27	1337.83	1444.75	633.052	679.108	374.025			1257.75	706.349
	1257.75	1685.2	1263.94	1567.78	706.349	895.268	549.413			1264.54	1074.07
	1264.54	1438.63	1188.83	1130.57	1074.07	523.214	490.805			852.028	718.495
	852.028	1494.78	1244.98	1485.94	718.495	632.193	797.599			1829.43	559.268
	1829.43	1298.88	1305.96	1203.78	559.268	565.491	679.204			1070.58	728.863
	1070.58	1253.64	1289.68	1283.01	728.863	778.455	726.809			1449.09	792.891
	1449.09	1337.09	1222.65	1225.34	792.891	734.9	723.172			1186.7	698.64
	1186.7	1358.62	912.313	1001.41	698.64	957.51	505.695			1218.38	577.338
	1218.38	1653.52	1050.58	1163.8	577.338	530.23	482.414			1108.87	907.165
	1108.87	1219.72	1241.9	1254.33	907.165	506.508	553.701			1448.74	787.587
	1448.74	1653.5	1297.61	897.644	787.587	743.087	527.119			1207.92	1189.07
	1207.92	2083.53	1052.64	1480.48	1189.07	749.296	446.313			970.792	907.225
	970.792	1592.62	1624.45	1244.79	907.225	593.992	596.576			1444.97	1086.84
	1444.97	1086.63	1316.41	1195.11	1086.84	675.523	549.252			1411.5	947.277
	1411.5	1252.61	1448.11	1571.44	947.277	799.529	711.175			1239.63	1003.97
	1239.63	1510.61	1278.53	891.524	1003.97	551.252	642.801			1230.81	567.964
	1230.81	1735.79	1319.12	1310.78	567.964	810.889	755.132			1273.15	815.792
	1273.15	1573.08	1394.56	1445.96	815.792	1052.18	672.331			1137.55	640.975
	1137.55	1786.91	861.081	1366.05	640.975	524.353	805.41			1301.63	592.061
	1301.63	1457.84	1456.73	1188.77	592.061	825.256	853.476			1400.63	639.042
	1400.63	1246.25	1329.34	1307.69	639.042	1245.47	847.863			1038.35	744.482
	1038.35	1614.98	1141.1	1114.41	744.482	915.644	784.119			1348.77	1389.99
	1348.77	1412.92	1199.03	1363.74	1389.99	549.365	735.423			1249.66	650.784
	1249.66	1736.16	1106.71	1099.52	650.784	1204.89	863.313			1169.13	716.747
	1169.13	1491.1	1165.7	1276.6	716.747	859.883	666.372			1323.16	1360.69
	1323.16	1646.06	1060.02	972.091	1360.69	681.388	625.35			1248.13	926.044
	1248.13	1268.04	1059.51	826.518	926.044	641.717	534.064			1007.35	978.394
	1007.35	1183.1	1443.94	1106.31	978.394	551.747	457.809			1459.27	1126.95
	1459.27	1891.22	1178.45	1334.01	1126.95	661.738	620.105			731.313	820.003
	731.313	1426.39	1315.89	1206.38	820.003	771.146	566.386			1231.41	1041.59
	1231.41	1382	1379.51	1182.54	1041.59	1009.51	896.493			1195.4	742.476
	1195.4	1888.36	1121.47	1427.55	742.476	604.776	914.535			1237.66	1284.72
	1237.66	1017.14	835.286	1463.62	1284.72	773.744	593.429			1184.35	813.853
	1184.35	1662.29	1655.16	1187.66	813.853	532.363	697.216			1494.57	707.286
	1494.57	1806.28	1112.12	1196.74	707.286	694.179	496.372			1334.21	873.525
	1334.21	1430.5	1032.49	1230.15	873.525	911.595	579.135			1296.98	825.882
	1296.98	1450.15	1059.82	1363.35	825.882	1176.75	454.093			1177.32	1072.52
	1177.32	1617.17	1412.48	1298.02	1072.52	521.431	483.874			1503.17	769.839
	1503.17	1401.41	1469.61	1337.97	769.839	677.98	484.94			1007.55	923.041
	1007.55	1522.5	1548.82	1565.04	923.041	856.399	799.288			1019.52	625.029
	1019.52	1772.53	1319.77	1102.99	625.029	930.044	644.943			1448.42	889.827
	1448.42	1566.82	1071	1510.47	889.827	643.24	681.092			1118.43	687.785
	1118.43		846.883	1369.08	687.785	764.586	689.999			1179.96	557.957
	1179.96		1545.53	1097.62	557.957	958.763	958.276			1272.21	571.792
	1272.21		1422.53	1301.45	571.792	857.518	974.052			1272.42	838.216
	1272.42		1680.86	1518.4	838.216	778.152				1244.66	853.697
	1244.66		1293.73	1535.98	853.697	904.766				1891.17	419.461
	1891.17		1240.77	1349.64	419.461	959.426				1275.89	823.102
	1275.89		1157.63	1334.16	823.102	751.692				1323.36	887.171
	1323.36		1335.47	1419.28	887.171	871.456				1307.3	756.494
	1307.3		1062.87	1249.56	756.494	967.873				691.342	1039.1
	691.342		795.428	1250.59	1039.1	951.657				1119.56	1066.81
	1119.56		1627.32	1299.47	1066.81	719.487				1228.03	924.103
	1228.03		707.115	1349.87	924.103	758.132				1066.36	933.363
	1066.36		54	1474.96	933.363	761.025				1124.98	1119.12
	1124.98		60	961.415	1119.12	689.13				876.167	1367.53
	876.167		1444		1367.53	614.177				1069.69	1092.17
	1069.69				1092.17	571.202				915.426	764.049
	915.426				764.049	889.02				1148.42	869.572
	1148.42				869.572	711.358				1340.26	986.98
	1340.26				986.98	693.381				1847.11	760.84
	1847.11				760.84	605.356				1805.19	791.191
	1805.19				791.191	1033.5				1016.44	855.864
	1016.44				855.864	446.748				1575.98	805.299
	1575.98				805.299	546.178				1231.22	762.637
	1231.22				762.637	584.921				1605.34	715.317
	1605.34				715.317	584.337				1380.91	1026.53
	1380.91				1026.53	771.615				1272.15	857.922
	1272.15				857.922	1262.95				1074.16	1113.1
	1074.16				1113.1	861.251				1139.35	1416.98
	1139.35				1416.98	575.479				1689.61	705.575
	1689.61					1053.55				1577.08	592.228
	1577.08					1004.18				964.555	831.233
	964.555					553.595				2165.43	684.526
	2165.43					676.499				873.478	834.18
	873.478					778.81				1477.83	608.636
	1477.83					602.419				987.12	945.756
	987.12					1034.01				1276.8	1003.25
	1276.8					618.637				1840.07	569.569
	1840.07					861.634				1394.19	676.233
	1394.19					792.365				1168.22	474.435
	1168.22					1006.44				1439.47	875.818
	1439.47					1152.98				1734.39	872.704
						1177.1				1456.29	641.352
						785.425				1598.17	891.529
						830.584				1598.35	974.923
						660.343				1523.88	957.886
						929.29				1754.38	644.897
						609.334				1902.12	558.152
						805.589				1777.85	1143.97
										1416.24	808.752
										1076.31	906.656
										1669.67	670.535
										1462.24	593.234
										1284.89	787.31
										1272.73	591.215
										564.226	839.971
										2034.29	914.565
										1457.71	610.339
										1411.71	813.305
										1678.38	588.043
										1663.19	650.775
										1538.19	795.21
										1544.43	683.109
										1475.76	1066.78
										1676.85	892.609
										1489.49	911.358
										922.212	942.285
										1379.6	789.947
										1204.81	1241.31
										1295.76	948.946
										1828.56	531.032
										1213.31	590.571
										1297.2	662.262
										1471.96	684.614
										1506.88	638.161
										1425.92	743.69
										1611.81	1234.67
										1675.69	570.499
										1820.48	784.849
										1290.54	913.619
										1384.15	677.581
										1712.45	579.397
										1590.83	993.216
										1569.81	853.619
										1409.88	686.987
										1377.04	841.166
										1245.16	944.119
										1587.22	1117.11
										1328.53	679.108
										1077.46	895.268
										1500.38	523.214
										1206.43	632.193
										1624.49	565.491
										1796.26	778.455
										1861.97	734.9
										1421.13	957.51
										1337.1	530.23
										1599.42	506.508
										1077.01	743.087
										1570.68	749.296
										1581.27	593.992
										1685.2	675.523
										1438.63	799.529
										1494.78	551.252
										1298.88	810.889
										1253.64	1052.18
										1337.09	524.353
										1358.62	825.256
										1653.52	1245.47
										1219.72	915.644
										1653.5	549.365
										2083.53	1204.89
										1592.62	859.883
										1086.63	681.388
										1252.61	641.717
										1510.61	551.747
										1735.79	661.738
										1573.08	771.146
										1786.91	1009.51
										1457.84	604.776
										1246.25	773.744
										1614.98	532.363
										1412.92	694.179
										1736.16	911.595
										1491.1	1176.75
										1646.06	521.431
										1268.04	677.98
										1183.1	856.399
										1891.22	930.044
										1426.39	643.24
										1382	764.586
										1888.36	958.763
										1017.14	857.518
										1662.29	778.152
										1806.28	904.766
										1430.5	959.426
										1450.15	751.692
										1617.17	871.456
										1401.41	967.873
										1522.5	951.657
										1772.53	719.487
										1566.82	758.132
										1184.89	761.025
										1157.61	689.13
										1401.18	614.177
										1265.89	571.202
										1440.09	889.02
										1237.83	711.358
										726.694	693.381
										1418.82	605.356
										1128.97	1033.5
										975.785	446.748
										1507.77	546.178
										1339.53	584.921
										1055.22	584.337
										1292.4	771.615
										1413.27	1262.95
										1067.01	861.251
										1168.2	575.479
										1188.8	1053.55
										1143.86	1004.18
										1444.62	553.595
										1312.83	676.499
										955.275	778.81
										1642.43	602.419
										880.978	1034.01
										871.844	618.637
										1072.18	861.634
										1276.13	792.365
										1650.31	1006.44
										1289.14	1152.98
										1457.92	1177.1
										1036.84	785.425
										868.628	830.584
										1118.14	660.343
										1816	929.29
										1249.5	609.334
										1116.33	805.589
										1406.38	617.193
										1496.31	774.722
										1201.69	1003.13
										765.705	861.121
										1343.98	828.786
										1534.89	546.783
										1093.04	662.637
										1420.65	696.179
										1292.82	729.05
										1860.69	700.69
										961.132	634.208
										1668.36	624.192
										955.222	625.779
										1102.22	614.601
										1135.38	629.998
										1222.11	678.082
										1158.06	602.944
										1274.1	780.382
										1418.88	689.676
										1385.99	503.564
										968.889	694.527
										1193.68	625.985
										892.485	474.402
										1337.83	590.312
										1263.94	802.142
										1188.83	632.851
										1244.98	711.115
										1305.96	625.194
										1289.68	647.99
										1222.65	966.364
										912.313	687.371
										1050.58	602.877
										1241.9	714.882
										1297.61	601.374
										1052.64	838.702
										1624.45	588.338
										1316.41	580.73
										1448.11	567.27
										1278.53	663.713
										1319.12	738.218
										1394.56	740.655
										861.081	669.972
										1456.73	771.575
										1329.34	637.464
										1141.1	753.821
										1199.03	764.701
										1106.71	505.661
										1165.7	556.386
										1060.02	908.744
										1059.51	643.225
										1443.94	635.554
										1178.45	516.84
										1315.89	500.715
										1379.51	703.429
										1121.47	609.137
										835.286	599.806
										1655.16	614.4
										1112.12	648.403
										1032.49	637.473
										1059.82	374.025
										1412.48	549.413
										1469.61	490.805
										1548.82	797.599
										1319.77	679.204
										1071	726.809
										846.883	723.172
										1545.53	505.695
										1422.53	482.414
										1680.86	553.701
										1293.73	527.119
										1240.77	446.313
										1157.63	596.576
										1335.47	549.252
										1062.87	711.175
										795.428	642.801
										1627.32	755.132
										707.115	672.331
										54	805.41
										60	853.476
										1444	847.863
										1342.66	784.119
										1056.47	735.423
										1165.32	863.313
										1011.68	666.372
										1656.07	625.35
										1154.13	534.064
										1428.17	457.809
										1280.22	620.105
										1374.43	566.386
										886.664	896.493
										1266.53	914.535
										1350.27	593.429
										1587.61	697.216
										1484.54	496.372
										1240.48	579.135
										1226.53	454.093
										1160.94	483.874
										1414.69	484.94
										762.23	799.288
										1217.12	644.943
										1273.64	681.092
										1774.08	689.999
										1063.31	958.276
										1354.57	974.052
										842.429
										1045.64
										1479.81
										1064.88
										1246.08
										1256.75
										1013.49
										1167.46
										1097.7
										964.224
										1272.94
										981.294
										1375.35
										1096.77
										1028.07
										1205.64
										1071.64
										1020.26
										1370.01
										1141.05
										1172.62
										1053.18
										1222.98
										1081.74
										1274.68
										1275.08
										1082.58
										1179.98
										946.703
										1466.9
										1174.19
										1626.2
										1103.64
										1280.02
										1563.8
										1444.75
										1567.78
										1130.57
										1485.94
										1203.78
										1283.01
										1225.34
										1001.41
										1163.8
										1254.33
										897.644
										1480.48
										1244.79
										1195.11
										1571.44
										891.524
										1310.78
										1445.96
										1366.05
										1188.77
										1307.69
										1114.41
										1363.74
										1099.52
										1276.6
										972.091
										826.518
										1106.31
										1334.01
										1206.38
										1182.54
										1427.55
										1463.62
										1187.66
										1196.74
										1230.15
										1363.35
										1298.02
										1337.97
										1565.04
										1102.99
										1510.47
										1369.08
										1097.62
										1301.45
										1518.4
										1535.98
										1349.64
										1334.16
										1419.28
										1249.56
										1250.59
										1299.47
										1349.87
										1474.96
										961.415

## Sheet: Fig2K
N3ICD conc:	TgBACn3-GFP/+;notch3fh332/fh332 (1 COPY)									TgBACn3-GFP/+;notch3fh332/+ (2 COPIES)				TgBACn3-GFP/+;notch3+/+ (3 COPIES)							All:	1 copy	2 copies	3 copies
	Brain1_LeftHemi_zone1	Brain1_LeftHemi_zone2	Brain1_RightHemi	Brain2_LeftHemi	Brain2_RightHemi	Brain3_LeftHemi	Brain3_RightHemi	Brain4_LeftHemi	Brain4_RightHemi	Brain1_LeftHemi	Brain1_RightHemi	Brain2_RightHemi	Brain3_RightHemi	Brain1_LeftHemi	Brain1_RightHemi	Brain2_LeftHemi	Brain2_RightHemi	Brain3_LeftHemi				6451.63	5415.17	6360.48
	6451.63	8931.15	8929.33	9500.45	7914.32	11075.9	4735.83	9514.83	4552.03	5415.17	8651.08	6116.47	8547.92	6360.48	5225.91	5718.56	4635.79	5475.12				11142.9	8257.64	6524.97
	11142.9	8194.9	10664.9	11163.8	8160.22	10562.2	6251.21	8733.61	8426.66	8257.64	8792.58	7208.75	6856.55	6524.97	6721.9	6276.36	4593.2	5841.1				12064.1	4617.34	4742.97
	12064.1	8668.57	11220.4	8418.23	10142.5	5412.26	10194.6	6994.73	10565.8	4617.34	8770.65	6340.69	7547.39	4742.97	6042.81	6720.19	6553.23	4001.47				12237.1	7189.05	3771.4
	12237.1	9106.36	9610.64	5746.98	9243.05	9122.48	5190.55	7261.72	7324.78	7189.05	7807.15	8623.78	8021.55	3771.4	6360.05	5204.83	3497.91	7180.36				10067.7	7681.62	6937.02
	10067.7	8150.24	8723.86	9206.26	8209.25	7969.51	10414.3	7731.13	11278.2	7681.62	7739.36	6327.23	6335.41	6937.02	7394.24	3897.33	4840.78	6356.1				10905.4	7106.37	5311.67
	10905.4	10349.6	10415.6	10287.8	11168.1	11458.5	9351.04	8193.83	6168.32	7106.37	8480.45	7107.79	7023.97	5311.67	7504.22	6259.38	4698.59	5215.08				10300.3	7982.76	7942.75
	10300.3	10294.5	9389.27	9475.22	8918.72	12204.8	9638.32	7980.72	7712.92	7982.76	8664.65	6914	7444.98	7942.75	7427.66	4880.03	5213.98	6335.92				11851.7	6796.23	6001.18
	11851.7	9079.71	10117.6	9090.46	9302.88	12037.4	9479.57	7919.65	9376.28	6796.23	8546.21	7002.28	7179.6	6001.18	8278.33	6019.71	4298.35	6520.6				10508.4	6723.98	5266.08
	10508.4	7222.13	11737.3	10726.3	9741.3	8444.36	9193.93	7721.61	9389.64	6723.98	7960.75	6831.44	5521.96	5266.08	4348.5	4511.49	4529.08	4357.44				10080.9	6799.56	4994.91
	10080.9	9098.23	11126.4	10551.6	9956.65	11811	10717.2	7939.18	9061.93	6799.56	7999.08	7385.07	6571.69	4994.91	5913.46	5615.43	5686.9	6786.34				11754.4	7181.76	5623.44
	11754.4	7780.38	6910.15	9629.39	11808.5	10484.4	11122.2	9800.71	4938.57	7181.76	8326.26	7339.93	8069.73	5623.44	6508.08	6235.56	4235.77	5049.04				10261.4	8496.41	7062.67
	10261.4	8427.92	9345.06	11024.9	9816.84	10022.6	7284.35	8215.86	7089.21	8496.41	8182.02	6077.68	7172.92	7062.67	6579.83	6233.09	5233.86	5496.54				10539.8	9087.87	6284.24
	10539.8	10050.1	9589.46	10340	10704.4	12692.4	11695.8	7342.17	10643.2	9087.87	8477.72	6482.87	6971.04	6284.24	7602.63	5767.67	4814.09	5907.54				10890.5	7790.81	4236.96
	10890.5	7641.65	10208.5	11550.6	8998.8	11445.6	10191.3	9586.93	6667.72	7790.81	8120.75	5516.27	8013.79	4236.96	7991.08	4848.74	6577.13	6777.71				11220.9	7607	6184.84
	11220.9	5455.88	10267.9	11242	8671.1	11623.6	6637.53	7851.49	8464.14	7607	7731.03	5160.47	7512.16	6184.84	4961.81	5185.45	6300.03	5243.8				9709.82	7042.42	4339.2
	9709.82	9248.59	12240.5	11186.1	11771.9	11226.2	9858.38	10030.6	9786.22	7042.42	8165.51	7024.27	7063.72	4339.2	5513.92	3700.96	5052.64	5103.96				11236.5	7357.44	4962.2
	11236.5	10155.5	10478.9	10730.6	10782.1	8632.38	10745.3	9022.05	7306.19	7357.44	6333.7	8517.51	7445.72	4962.2	6303.72	4121.03	5280.46	7233.95				4434.13	7110.85	7407.15
	4434.13	5702.88	11614.7	8487.3	6573.9	9028.79	8843.07	8133.81	7750.62	7110.85	8712.77	6489.18	7471.88	7407.15	4423.4	7127.54	2628.61	6685.21				10570.9	7090.89	6243.09
	10570.9	8140.33	11722.8	8822.68	9786.07	12331.5	11846.7	8775.39	7662.79	7090.89	7612	6544.71	8773.95	6243.09	6615.08	5002.88	6090.82	5667.09				13635.6	7632.5	5824.49
	13635.6	7406.24	9291.86	10677.2	10891.9	11452.8	12414.9	8468.18	8652.28	7632.5	7874.27	7069.35	8004.37	5824.49	6660.71	4610.25	5014	7352.45				9992.66	8203.08	4900.63
	9992.66	8177.18	9224.63	9778.39	12130.9	11500.2	10153.9	9691.18	6074.66	8203.08	6623.25	6117.69	5672.29	4900.63	7983.07	5267.86	5342.91	5814.68				10067.4	6074.06	4593.08
	10067.4	10741.9	11195.8	10695.5	9799.16	9801.22	10857.3	7380.01	9401.6	6074.06	8374.38	5875.19	11504.3	4593.08	7260.99	5813.31	5661.13	6203.62				10313.4	8361.89	6687.61
	10313.4	8784.59	9841.47	9816.79	9607.75	11582	10491.9	11175.3	5729.56	8361.89	8543.36	6276.58	7688.72	6687.61	7632.99	6172.9	4430.19	6836.62				6659.23	7619.85	6362.38
	6659.23	7697.26	10778.1	4810.95	8173.94	12765.5	9134.83	7821.04	8922.73	7619.85	7486.76	6272.61	6835.4	6362.38	4900.78	4933.96	4524.87	6709.99				8678.04	6965	6311.71
	8678.04	8428.76	10890.9	10547.3	8772.38	12318.7	6143.15	9014.86	7793.61	6965	7452.88	4399.62	6360.68	6311.71	6713.3	5338.87	4081.08	4916.21				9619.15	4750.29	5329.58
	9619.15	9370.3	11389	12422.4	10068.8	11472.1	11605.9	4873.98	9136.63	4750.29	7796.84	5963.72	6125.58	5329.58	7233.02	5656.37	4681.77	3636.77				11626.5	8934.7	7034.63
	11626.5	8023.53	12004.6	9927.95	4489.17	10858.6	11035.7	7862	6971.42	8934.7	8600.91	6663.04	7003.93	7034.63	5551.44	4889.35	5034.87	6888.45				10837.2	5515.9	4820.42
	10837.2	9281.56	10756.2	10332	9062.33	9446.09	8956.69	7576.86	9887.08	5515.9	7396.38	5981.91	9622.36	4820.42	7118.56	5327.39	6876.3	6972.95				12231	4703.96	4738.68
	12231	9650.4	10231	8489.59	12204.2	6055.18	11901.1	9701.59	9037.72	4703.96	8241.38	6815.52	4939.78	4738.68	6324.39	4184.78	4471.61	6831.03				8702.16	6431.08	4412.15
	8702.16	8538.99	9143.32	10194	11676.2	12861.1	10806.4	9780.09	9037.5	6431.08	6817.47	7661.42	5405.33	4412.15	8356.12	6082.65	4487.92	7240.07				9396.49	8547.59	6972.38
	9396.49	8582.55	10628.2	10879.1	9007.79	11689.9	11971.2	6987.74	9849.62	8547.59	4540.27	7734.49	10979.3	6972.38	8500.69	5980.93	7589.06	6476.58				9873.55	6555.9	6610.75
	9873.55	6474.23	10060.2	8980.87	10809.6	9864.03	10653	8038.07	8237.48	6555.9	9053.05	7346.42	11091	6610.75	6534.45	4712.23	6611.05	6763.98				7977.04	6498	6070.93
	7977.04	6820.28	10767.2	9964.99	10022.7	9023.19	10178.8	9195.32	9609.47	6498	8782.05	7460.96	11456.1	6070.93	7898.26	6479.12	3859.38	4874.25				9002.58	4794.06	6410.96
	9002.58	4637.33	10603.6	10799.9	7148.82	13018	10018.6	8763.71	7577.39	4794.06	7074.6	7068.84	5287.11	6410.96	7304.11	5196.5	5716.85	7118.65				10159.8	6649	6592.12
	10159.8	9728.66	9444.66	9971.04	9591.39	12518.2	11355.2	6324.08	7846.96	6649	7519.83	7622.03	7335.21	6592.12	7384.44	6114.97	6113.4	6535.27				9762.72	4717.53	3596.96
	9762.72	8385.95	11046.7	8701.75	9753.44	7774.83	12938	7034.02	9171.01	4717.53	7649.21	4017.98	6190.63	3596.96	5972.39	5656.47	6738.4	6734.72				10783.3	6051.05	6600.1
	10783.3	8294.51	9964.33	12327.3	11018.9	11081.6	12338.4	7950.73	10102.2	6051.05	7682.74	7293.69	8014.78	6600.1	5451.64	6039.65	4921.65	4253.59				6316.69	9265	7858.91
	6316.69	9099.29	5689.75	9001.17	8852.85	9894.6	10733.6	7582.86	8807.08	9265	5466.15	7363.17	4889.53	7858.91	7516.94	5626.62	5900.66	7489.18				10709.6	7373.34	5826.3
	10709.6	9126.33	10164	10980.8	9856.74	11745	5554.81	7132.46	5187.16	7373.34	8253.59	5942.91	4671.78	5826.3	5946.25	5546.92	5073.57	7251.55				9603.27	7867.61	5621.38
	9603.27	9005.85	11062.6	10553.1	9874.01	8696.46	11861.1	9466.79	9462.41	7867.61	6767.37	8512.75	9896.97	5621.38	6556.77	7799.23	5550.14	6151.31				9208.67	7833.35	5891.83
	9208.67	9613.26	10777.8	9135.93	10791.6	11749.8	12369.5	8186.9	9336.52	7833.35	7810.98	8299.74	6796.83	5891.83	7630.7	5050.44	5921.63	7593.7				9351.37	7797.63	4777.1
	9351.37	9237.47	9274.75	7332.45	12864.9	10585.8	10411.2	8459.4	7502.02	7797.63	8716.82	5754.1	9392.56	4777.1	6295.1	5329.39	5583.52	6629.7				11020.1	9136.82	6905.6
	11020.1	9886.33	9207.65	11943.4	12388.9	10987.7	7776.67	8642.18	8662.33	9136.82	7444.12	7593.25	8487.86	6905.6	7761.11	6352.73	5538.28	4007.21				10401.1	6597.68	7801.68
	10401.1	7411.83	10786.7	8849.84	9532.63	11096.3	10866.2	7454.79	8209.19	6597.68	9046.75	8017.89	10586	7801.68	6626.54	3966.52	4943.79	7253.26				10074.2	7434.4	5517.2
	10074.2	7993.66	11189.3	10324.4	10367.9	7710.04	9284.21	10401.5	8018.49	7434.4	7413.42	7208.18	7060.46	5517.2	7314.92	4104.45	5084.9	7328.13				6933.41	8428.95	5417.56
	6933.41	7478.98	10908.8	6913.28	9268.31	12137.2	11552.8	8727.33	7413.09	8428.95	8321.45	7337.66	5475.9	5417.56	6733.68	5814.89	5991.83	6226.38				9263.25	8169.77	7941.99
	9263.25	6883.04	10476.3	10984.4	10363.5	11257.5	11882.4	5564.98	9779.41	8169.77	8360.79	6554.72	6965.27	7941.99	5392.54	4769.2	4755.46	7663.33				8832.09	9209.95	8580.81
	8832.09	7932.62	10090.5	9705.42	10140.9	11218.6	13686.2	9792.59	9222.32	9209.95	7196.67	7901.02	5496.71	8580.81	5909.99	4547.44	5498.21	6402.16				9685.92	6360.47	6787.21
	9685.92	9660.62	11014.3	8447.57	10635.8	12313.1	12373.3	5038.03	9562.93	6360.47	8658.75	7847.56	6953.31	6787.21	6492.92	5694.81	6324.23	6802.21				11368	8033.12	5355.09
	11368	8257.51	10063.5	9371.36	8991.12	12616.9	10685.9	10047	8879.05	8033.12	8613.66	7612.39	6056.49	5355.09	5831.35	6824.67	4644.79	6174.18				9364.71	7385.42	6716.72
	9364.71	9011.6	9694.99	9916.6	10599	8308.89	10245.3	10100.4	9274.31	7385.42	6205.46	7086.87	11433.4	6716.72	4556.16	6441.01	5111.36	5290.17				12135.2	5297.03	7355.57
	12135.2	6383.06	9842.46	9860.35	4829.84	12619.9	6256.05	9347.13	10534	5297.03	7606.54	7166.31	6521.71	7355.57	6397.56	6004.4	5938.57	6691.03				9109.72	7748.28	6179.73
	9109.72	9479.91	10822.4	10328.2	7147.21	10986.5	12014	8864.83	4847.27	7748.28	8681.24	4877.61	5325.05	6179.73	6089.22	4951.32	4788.17	5544.48				10242.2	7755.82	8300.81
	10242.2	7974.35	10401.1	10700.4	9189.74	4208.09	13000.9	7810.76	9319.68	7755.82	8252.46	7203.49	6081.95	8300.81	6838.69	5172.4	5798.27	6989.54				9268.76	8326.88	6574.66
	9268.76	8632.57	10369.4	10779.1		5297.05	9954.13	8050.17	8870.39	8326.88	6426.97	7186.23	6488.28	6574.66	5938.76	7896.7	5739.2	5713.34				9138.32	5036.71	6607.66
	9138.32	7136.91	9869.43	10425		10093.6	10337.2	9047.54	8334.86	5036.71	7304.37	8102.87	8173.12	6607.66	5794.71	4534.27	6061.27	6516.8				11935.3	8683.63	5894.01
	11935.3	9161.7	10553.5	10910		13909.2	11842.4	8386.68	7612.67	8683.63	8030.61	8015.29	5707.46	5894.01	7249.88	3948.2	4809.38	6874.02				11491.8	8783.79	7720.49
	11491.8	8986.52	9456.84	8856.16		9986.02	11031.9	8172.64	10117.9	8783.79	5448.47	6690.93	10715.1	7720.49	6566.59	5557.91	5235.24	6596.92				10580.3	7443.46	6133.58
	10580.3	8567.34	9071.37	7916.58		9110.59	10604.9	8224.71	8688.24	7443.46	8225.04	8265.9	7739.07	6133.58	7065.64	5242.24	4629.76	6814.02				9067.77	8788.34	8116.71
	9067.77	5727.58	9466.66	9112.13		10558.2	12215.2	5296.87	9893.07	8788.34	8270.29	7491.48	6964.2	8116.71	7558.46	4571.66	5311.89	7654.99				5858.89	6153.09	7142.31
	5858.89	8989.84	7765.46	9132.74		5269.64	11914	5175.47	9044.41	6153.09	7568.58	8154.12	6087.99	7142.31	7554.5	4580.38	3847.77	5916.58				8763.85	7521.29	8227.52
	8763.85	7995.19	9381.69	8070.67		11345.2	10052.4	9391.72	6601.11	7521.29	7001.4	8639.34	5879.98	8227.52	5219.58	5903.38	5182.56	5061.11				10533.8	8313.34	3844.13
	10533.8	9157.06	11320.6	7367.77		10723	8551.03	7830.61	7989.2	8313.34	8010.79	5582.51	4247.26	3844.13	6102.36	6079.46	4777.25	6874.75				8955.93	7310	5151.9
	8955.93	4215.9	10515.8	10643.7		9790.69	12099.5	7379.1	8460.64	7310	8263.65	8547.63	6508.71	5151.9	7182.09	4197.46	5379.64	6317.43				10014.1	9543.82	7607.22
	10014.1	7530.32	8135.75	11739.4		10757.4	9801.1	7660.18	12049.2	9543.82	8208.06	6748.92	6815.88	7607.22	6791.51	4153.72	4088.2	6612.06				10032.6	7603.31	7937.9
	10032.6	8785.53	10595.6	9434		11794.8	8616.95	9463.79	9164.2	7603.31	7395.63	5804.26	4887.56	7937.9	5209.48	3756.09	4373.44	5118.39				8910.28	7918.73	6629.96
	8910.28	7829.77	7547.02	9107.85		10046	11856.5	8848.2	9652.45	7918.73	7660.55	8056.24	4857.07	6629.96	5672.18	5787.6	5135.33	6581.62				6738.25	8861.37	7519.44
	6738.25	9531.48	7850.83	10386.9		10712.2	12222.2	9015.68	9443.52	8861.37	8571.07	7594.14	8267.07	7519.44	7818.43	3815.83	4819.34	6867.13				10759.4	4729.8	3183.5
	10759.4	8954.24	11382.7	6896.41		11354.1	10735.7	10312.4	5565.21	4729.8	7950.01	7750.24	6856.48	3183.5	7513.34	4647.14	4819.99	5676.66				10194.5	7638.76	3256.34
	10194.5	9304.9	11768.4	8849.9		9837.47	11117.8	7695.03	7856.81	7638.76	6122.57	7091.91	3921.58	3256.34	6880.63	5595.22	5448.53	6256				9081.41	9925.01	3255.58
	9081.41	10193.6	11096.6	9612.17		11035.1	11609.5	6256.49	10795.8	9925.01	6920.59	7799.83	5614	3255.58	6915.09	4626.92	5345.82	4806.67				7446.64	9154.07	2759.93
	7446.64	9047.49	10075.2	10792.4		7775.73	10131.3	8573.04	8999.9	9154.07	8509.18	7780.88	7622.43	2759.93	6336.22	4889.63	5216.54	5319.73				9318.8	7798.24	5716.98
	9318.8	9529.43	7596.64	10369.8		10702.7	10256.8	7161.26	8347.59	7798.24	7778.44	7600.24	7956.5	5716.98	4381.59	4062.21	2632.08	5941.94				11947.2	10271.8	4740.33
	11947.2	7511.14	10520.2	10607.2		11431.9	6926.94	7042.89	9653.72	10271.8	9318.91	7614.15	6799.18	4740.33	5916.13	5918.19	4550.37	7494.65				10300.4	6457.77	4618.75
	10300.4	9249.01	9769.29	9688.17		11558.7	10778	9164.25	8493.98	6457.77	7640.64	8477.47	5448.56	4618.75	3977.56	5446.56	5560.41	6852.63				9492.15	4457	6371.76
	9492.15	8457.52	8854.96	13044.8		10905.9	9234.04	9282	4644.68	4457	9100.95	7940.81	7108.7	6371.76	7289.95	7276.47	4472.77	5498.88				8742.76	4811.66	5004.79
	8742.76	9551.43	11940.3	5717.11		6347.36	12597.1	4823.32	8408.82	4811.66	7874.31	8247.76	5374.93	5004.79	7377.12	4951.53	2316.86	6392.05				9220.4	10070.5	5343.43
	9220.4	6286.66	9326.16	7522.66		9812.72	11166.7	7675.94	8792.76	10070.5	10078.6	7133.82	6397.8	5343.43	6820.97	5947.98	5285.4	6104.47				8530.96	7853.04	3637.93
	8530.96	8746.26	9616.11	12074		11586	10066.5	8073.29	10692.1	7853.04	7600.89	7487.42	7123.84	3637.93	7259.15	5783.6	4949.43	6524.23				7908.19	8668.14	3123.53
	7908.19	9064.47	9169.41	8278.93		10509.8	11536.1	6175.86	9677.4	8668.14	8802.15	4458.16	3140.39	3123.53	6453.88	4040.02	4407.65	4411.38				8219.56	9967.83	3780.86
	8219.56	9053.27	9371.74	5728.23		10827	12678.4	9861.46	7666.1	9967.83	5818.62	7156.7	3668.36	3780.86	7278.01	4315.08	6515.73	6821.12				7059.61	10042.8	4366.15
	7059.61	8880.03	11932.1	11357.2		10013	10280	5952.77	8733.75	10042.8	6135.12	9932.81	5509.6	4366.15	5249.55	6412.1	5442.2	7135.34				5493.26	7902.14	4830.97
	5493.26	7838.24	11353.1	11745.6		9868.54	11596.4	9090.94	7597.75	7902.14	7734.32	7456.4	3094.64	4830.97	7358.39	4067.69	5944.42	6588.06				11826.3	7098.6	4055.76
	11826.3	7466.29	4854.94	9877.73		11228.6	9330.82	7404.99	8994.28	7098.6	4815.73	7551.66	4154.21	4055.76	6939.69	6261.07	7070.79	7189.98				9602.86	8761.2	4674.45
	9602.86	7375.67	10779.7	9405.08		12397.6	11625.6	7923.85	4104.17	8761.2	6950.4	7064.65	6250.08	4674.45	7386.12	5429.61	5005.46	6200.57				9754.31	7819.23	7995.29
	9754.31	8014.93	11735.4	8096.5		9662.24	12795	10653.2	6844.49	7819.23	7634.98	7619.25	5204.37	7995.29	7933.13	4368.87	3703.57	7156.98				8355.93	8794.45	5225.91
	8355.93	9026.84	11112.6	6391.59		9684.36	13128.9	9901.15	4659.57	8794.45	8519.54	7825.02	4100.19		7769.39	5906.5	5454.66	6036.32				8816.62	8252.36	6721.9
	8816.62	8981.7	11549.3	9997.1		9866.45	13204.8	9814.9	8545.93	8252.36	6745.62	8592.87	3479.72		5962.4	4373.29	5646.1	5088.02				8881.06	9849.58	6042.81
	8881.06	8378.43	10936.7	9782.32		9600.67	11890.5	5237.6	7613.25	9849.58	9235.67	8436.46	4556.81		6793.65	3663.88	4521.75	6637.27				9654.39	7681.96	6360.05
	9654.39	8055.57	11249.4	5558.72		9204.13	7358.68	8973.81	9553.98	7681.96	8519.86	8574.06	3824.11		7400.82	5053.01	4435.98	4179.68				10149.3	7432.37	7394.24
	10149.3	9107.4	10595.2	10912.8		10528.8	11195.9	6503.44	9138.28	7432.37	8994.76	8325.4			6905.54	5122.62	3653.66	5696.71				7596.89	9104.71	7504.22
	7596.89	7617.35	12265.8	9388.09		10255.5	6513.68	7419.7	4335.32	9104.71	7415.5	9034.34			4865.11	4641.89	5561.52	5637.11				8925.88	8576.85	7427.66
	8925.88	9123.6	11662.2	7743.92		9808.97	11483.4	6577.68	4894.7	8576.85	7183.52	4559.54			6859.47	5883.53	4761.93	5323.84				9792.31	7545.33	8278.33
	9792.31	5918.69	10379.7	10419.4		10166.8	10799.3	8717.21	8395.33	7545.33	5431.66	6529.81			6517.27	2631.78	4991.29	6685.94				9328.2	6743.09	4348.5
	9328.2	8003.03	11469.2	9079.61		9988.81	10710.5	9286.97	9429.07	6743.09	7381.43	7569.1			5984.3	3254.74	3881.7	6825.52				10957.1	7968.5	5913.46
	10957.1	8047.41	10817.4	8759.56		6127.27	9244.22	9733.25	5333.45	7968.5	7030.09	8462.57			6538.07	3567.64	7020.24	6735.37				9352.19	8423.99	6508.08
	9352.19	9154.68	11959.3	8890.03		10486.9	11807.5	6500.88	8860.61	8423.99	8926.74	8832.69			6522.79	3442.47	5781.52	5545.65				8740.33	7963.17	6579.83
	8740.33	8109.12	11168.4	9961.24		9936.12	13031.4	7773.18	8087.02	7963.17	7896.68	5985.26			6417.35	7310.79	5480.1	6766.44				11502.9	7328.27	7602.63
	11502.9	9357.92	12397.2	10740.2		8435.85	12265.9	10443.7	8801.93	7328.27	7183.71	6815.43			8626.61	4276.94	5087.09	3963.95				8604.02	8616.52	7991.08
	8604.02	9768.49	10966.3	6438.44		11449.4	12364.3	9088.56	9190.22	8616.52	7701.75	7749.83			6456.62	7174.17	3753.77	4304.39				10271.4	7486.36	4961.81
	10271.4	8148.51	9260.34	10747.1		9338.37	12399	8775.18	7918.14	7486.36	4182.52	7922.82			7224	6629.31	5885.79	7305.62				10192.8	8535.49	5513.92
	10192.8	10817.1	9339.69	10319.4		9276.71	14124.7	5420.49	6899.62	8535.49	7805.82	7830.92			5935.08	4754.3	6114.39	7577.13				8770.3	7563.2	6303.72
	8770.3	9485.45	12109	7595.87		9638.1	7667.11	5111.09	8778.49	7563.2	6761.89	7870.29			4898.08	4928.03	3816.35	6648.42				9247.5	3595.49	4423.4
	9247.5	7596.36	10557.3	9373.5		8140.88	13446	8494.79	8671.24	3595.49	7965.14	7456.43			6919.18	4372.29	5712.19	6935.54				9846.82	4275.69	6615.08
	9846.82	4912.89	11264	10107.8		11052.6	10847.2	9060.82	8842.65	4275.69	8212.91	9484.41			6817.22	6256.17	4421.64	6153.22				8575.81	4449.47	6660.71
	8575.81	8914.87	10584.9	9960.46		10456.9	10472.7	10090.9	9765.19	4449.47	8894.4	8934.71			7869.53	5269.98	5450.62	5953.05				10102	4766.09	7983.07
	10102	8059.19	9244.74	5666.23		8508.98	9807.01	10403.9	5194.14	4766.09	8896.42	7429.77			7610	2980.57	5608.6	3719.09				8168.1	4884.99	7260.99
	8168.1	8482.6	11557.4			9271.74	11938.8	8510.33	8065.18	4884.99	7872.78	7948.12			4846.06	5037	4304.35	4941.04				4898.21	4808.04	7632.99
	4898.21	8410.95	11284			10396.8	12158.3	9239.84	11471.9	4808.04	5022.72	8397.5			7336.23	5898.96	4896.52	5912.1				9181.18	6094.9	4900.78
	9181.18	6695.46	9943.09			8875.52	11733.9	9385.03	8407.77	6094.9	7913.08	8403.92			5779.53	5687.26	6340.83	6744.11				8340.89	4899.54	6713.3
	8340.89	8013.5	10944			8458.6	8335.7	8355.55	5944.88	4899.54	7771.77	8136.02			4657.16	6214.41	5532.22	4437.02				9848.11	3893.9	7233.02
	9848.11	8334.24	10714.9			8598.06	10885.4	7828.86	8044.27	3893.9	8007.38	6928.82			7262.05	3869.83	5067.21	5939.24				8335.71	3982.54	5551.44
	8335.71	7703.15	9638.47			10879.9	13195.9	9164.93	9044	3982.54	6041.21	6203.33			6441.34	4197.89	6119.54	5538.28				9570.49	4425.52	7118.56
	9570.49	6964.83	11177.6			10597.5	9667.56	10587.9	9031.84	4425.52	6994.75	7501.56			6240.17	3997.54	5259.92	6476.04				9345.62	6600.69	6324.39
	9345.62	4071.1	11724.6			10830.8	12389.2	8263.1	8093.8	6600.69	8423.13	7495.71			5366.58	4275.64	4163.31	6099.68				10522.1	5879.4	8356.12
	10522.1	4491.58	10423.2			6515.76	11921	6268.32	7726.97	5879.4	6644.93	7092.85			6012.29	5914.02	5269.88	7528.73				8656.74	5817.15	8500.69
	8656.74	5936.88	9539.19			10840.3	10897.4	9688.13	6299.19	5817.15	8071.91	4859.64			4796.46	5080.75	4980.56	4900.43				8234.19	5303.73	6534.45
	8234.19	5020.48	10495.1			10307	4766.35	8100.59	6491.4	5303.73	5610.27	4606.41			5112.72	4300.32	6128.15	6109.47				9963.45	9572.26	7898.26
	9963.45	4730.96	9996.29			12117.2	10719.2	8087.9	7496.63	9572.26	9318.22	7213.02			6637.53	6051.3	5633.97	6352.92				7801.35	8651.08	7304.11
	7801.35	3302.85	11809.1			9934.23	11918.6	7336.52	8520.91		7187.05	7255.55			7897.27	4999.4	5030.9	6061.03				8361.65	8792.58	7384.44
	8361.65	3273.64	10549.7			10396.9	7643.04	7787.71	9881.54		9194.61	6749.19			5257.37	4121.15	5465.01	5677.29				10211.5	8770.65	5972.39
	10211.5	5020.48	9960.2			4719.71	12794.3	8332.6	8158.22		8463.99	8762.23			7989.53	5278.31	5320.06	5649.71				9308	7807.15	5451.64
	9308	3355.72	11021.1			5239.52	9421.88	4526.18	7401.18		6449.47	8300.68			5699.23	4805.66	4651.41	6256.13				3518.94	7739.36	7516.94
	3518.94	6205.04	11461.2			6324.36	11362.4	7587.1	4925.62		7817.38	4994.51			6387.86	7126.23	5705.31	5872.56				9952.79	8480.45	5946.25
	9952.79	4062.81	10664.7			5568.92	10252	7659.21	8933.55		5488.51	8118.88			6297.6	5544.7	5064.42	5548.64				9532.02	8664.65	6556.77
	9532.02	4229.78	10308.9			11335.1	12415.9	7328.07	7412.21		7395.05	5696.28			5831.6	4762.25	4412.38	5523.45				6910.8	8546.21	7630.7
	6910.8	3155.6	10201.1			9976.4	12032.1	7195.41	7275.74		5756.23	6617.77			5457.23	6507.86	4111.07	5902.18				8798.1	7960.75	6295.1
	8798.1	3270.8	10041.5				11554.5	9341.45	7978.19		5955.93	5408.72			5714.46	6015.8	5851.77	7308.99				6977.76	7999.08	7761.11
	6977.76	3403.08	9798.03				8966.04	7489.3	6900.14		6903.98	8179.49			6707.36	6489.42	5102.47	3821.76				5445.59	8326.26	6626.54
	5445.59	5907.38	10595.4				8860.09	8327.63	8804.78		8554.41	6278.91			2878.84	4741.66	4158.53	3800.64				7717.86	8182.02	7314.92
	7717.86	6080.92	10531				11583.9	8417.11	8719.75		5833.07	7125.07			3377.22	6245.08	6132.1	5940.35				9327.85	8477.72	6733.68
	9327.85	5256.54	10996.5				12675.3	6740.08	7767.77		8026.12	5216.7			4938.2	5782	4998.85	7272.6				7632	8120.75	5392.54
	7632	5665.91	10718.8				12302.6	8193	8727.67		6679.53	8424.43			3716.97	3428.73	4545.69	4268.05				11575.7	7731.03	5909.99
	11575.7	4664.91	9227.23				11914.1	8771.6	9138.71		4811.78	8222.51			3595.04	4732.71	6203.24	3674.6				8419.33	8165.51	6492.92
	8419.33	8036.35	10782.1				10557.3	10914.1	6393.89		6132.32	7748.77			5184.16	5128.26	5395.09	3306.39				8401.68	6333.7	5831.35
	8401.68	4254.93	10836				11079.7	8826.41	8319.69		3943.69	7010.79			4616.71	3782.61	3704.14	3070.09				9137.13	8712.77	4556.16
	9137.13	4817.71	11253.3				11632.7	7336.2	8850.19		5805.04	7021.39			4389.89	5211.24	6253.12	4215.62				9101.28	7612	6397.56
	9101.28	3810.99	9305.66				12349.2	7463.91	9280.77		5809.86	7163.01			7957.95	5354.95	5413.27	3315.68				3946.4	7874.27	6089.22
	3946.4	3683.81	9872.55				10484	7166	8431.85		4870.13	7024.46			7155.62	5256.91	3722.3	5340.49				8305.83	6623.25	6838.69
	8305.83	4107.6	9130.36				9535.05	6385.17	9504.73		6790.7	7036.21			4796.45	6149.35	5475.36	6069.3				7353.4	8374.38	5938.76
	7353.4	6841.66	10347				10494.3	8464.93	8546.7		5242.96	7230.31			3870.85	5767.13	4425.4	4040.05				7497.54	8543.36	5794.71
	7497.54		10077.2				9235.87	7019.73	10302.4		5316.75	6488.79			3716.77	5622.04	5081.25	5474.41				10671.4	7486.76	7249.88
	10671.4		9260.55				10630.6	8487.86	4626.65		5024.76	8077.23			5093.75	7293.72	5108.41	3867.39				9196.67	7452.88	6566.59
	9196.67		7618.04				11363.6	4352.74	8693.25		4181.49	7207.38			3045.17	4653.63	4309.23	3374.02				9335.47	7796.84	7065.64
	9335.47		10130.8				6572.13	4409.22	8881.62		6871.25	7165.73			4374.5	6087.08	4595.12	4200.06				11118.6	8600.91	7558.46
	11118.6		8980.41				11568.7	3845.67	5129.99		4451.88	7029.36			3748.07	4524.19	6409.62	4079.14				10569.3	7396.38	7554.5
	10569.3		10348.2				11493.1	4674.65	7335.58		3870.33	7779.43			3899.66	4101.22	5214.6	3327.88				12128.4	8241.38	5219.58
	12128.4		11339.4				7849.7	4992.03	9257.2		4359.64	7479.88			4899.79	4193.57	3359.97	4348.86				7844.01	6817.47	6102.36
	7844.01		9647.53				11289.7	4802.89	8730.72		4188.4	4616.87			3783.82	5015.38	4095.17	2709.68				9852.39	4540.27	7182.09
	9852.39		7863.82				12311.5	4357.77	6264.66		3652.39	7373.07			4287.19	5704.48	3348.18	6366.88				4424.8	9053.05	6791.51
	4424.8		7640.33				11448.8	4199.37	9457.29		4902.33	4746.38			6708.05	5874.7	3822.88	6978.54				10917.9	8782.05	5209.48
	10917.9		4763.14				10878.9	6131.73	8883.18		4309.1	7906.6				4594.33	3027.91					9038.91	7074.6	5672.18
	9038.91		9509				12076	4025.54	9477.58		4096.4	6968.17				5441.99	4050.69					10985.6	7519.83	7818.43
	10985.6		3799.38				11625.2	3511.49	8070.12		4436.48	7508.66				4946.11	3313.94					6714.86	7649.21	7513.34
	6714.86		4570.91				12034.7	5612.36	8306.93		3563.54	7452.01				3786.15	3832.78					14517.1	7682.74	6880.63
	14517.1						10408	3893.55	5709.25		8779.46	7224.28				4384.27	3697.51					8791.32	5466.15	6915.09
	8791.32						11700.3	4666.03	6323.59		9010.36	6260.51				4080.46	4389.26					4872.87	8253.59	6336.22
	4872.87						11227.4	4798.73	6561.53			7404.6				6118.37	3759.2					4407.4	6767.37	4381.59
	4407.4						11493	4037.96	6902.69			4338.84				5581.33	2400.51					8118.71	7810.98	5916.13
	8118.71						11824.1	6872.5	8264.5			6843.5				5591.74	4293.49					6559.75	8716.82	3977.56
	6559.75						8650.27	10496.6	8295.07			7428.52				5807.88	2931.59					6538.55	7444.12	7289.95
	6538.55						12132.8		7119.94			6023.62				5852	3073.52					8163.33	9046.75	7377.12
	8163.33						10889.3		8021.75			5556.67				4000.46	3042.36					9197.44	7413.42	6820.97
	9197.44						11938.7		9444.09			4816.02				3647.58	2776.75					5058.63	8321.45	7259.15
	5058.63						11556.8		4438.95			4381.54				3008.88	3829.71					5253.53	8360.79	6453.88
	5253.53						11962.1		8542.38			4260.11				3307.47	4567.94					4431.15	7196.67	7278.01
	4431.15						10727.7		9201.33			5907.93				4166.18	2644.06					9314.81	8658.75	5249.55
	9314.81						11208		8432.75			4023.59				3690.41	6199.8					9446.22	8613.66	7358.39
	9446.22						13091.4		7208.66			4029.46				3632.43	5873.59					8597.98	6205.46	6939.69
	8597.98						10804.8		9086.36			5267.49				4421.86	7189.68					12323.6	7606.54	7386.12
	12323.6						10538.7		8275.69			3285.23				5435.23	6468.51					7953.27	8681.24	7933.13
	7953.27						7037.97		8468.84			3431.11				3937.33	6436.1					8763.81	8252.46	7769.39
	8763.81						7288.92		6680.75			4254.61				4309.48	7153.85					9773.62	6426.97	5962.4
	9773.62						10271		8608.27			5251.53				2989.27	7790.38					9056.01	7304.37	6793.65
	9056.01						5112.82		8213.5			3825.52				5833.85						8522.11	8030.61	7400.82
	8522.11						7363.51		6033.8			2849.95				3867.22						6071.71	5448.47	6905.54
	6071.71						10559.5		6742.54			4139.35				4836.97						8868.87	8225.04	4865.11
	8868.87						7319.88		7461.94			4137.07				4350.29						11150.4	8270.29	6859.47
	11150.4						11034.4		5365.2							4703.15						10449.3	7568.58	6517.27
	10449.3						5352.1		9172.02							3563.75						5092.67	7001.4	5984.3
	5092.67						5568.75		9006.88							3625.47						9770.69	8010.79	6538.07
	9770.69						9608.98		7696.54							3281.59						9343.49	8263.65	6522.79
	9343.49						6203.13		8784.08							6276.25						8464.86	8208.06	6417.35
	8464.86						6402.77		8786.65							4141.27						9851.92	7395.63	8626.61
	9851.92						5435.17		10073.1							4841.04						5457.46	7660.55	6456.62
	5457.46						12736.7		7318.8							4482.32						5963.71	8571.07	7224
	5963.71						5480.15		7578.22							4075.48						3346.24	7950.01	5935.08
	3346.24						4798.16		6458.27							4815.85						4565.63	6122.57	4898.08
	4565.63								8275.38							5521.26						5697.39	6920.59	6919.18
	5697.39								8762.96													3891.55	8509.18	6817.22
	3891.55								8997.3													4860.41	7778.44	7869.53
	4860.41								7779.88													5016.13	9318.91	7610
	5016.13								4818.6													4192.65	7640.64	4846.06
	4192.65								8696.3													5268.95	9100.95	7336.23
	5268.95								7310.16													8931.15	7874.31	5779.53
									8110.1													8194.9	10078.6	4657.16
									8709.54													8668.57	7600.89	7262.05
									5412.89													9106.36	8802.15	6441.34
									9391.05													8150.24	5818.62	6240.17
									3881.89													10349.6	6135.12	5366.58
									3708.7													10294.5	7734.32	6012.29
									9204.13													9079.71	4815.73	4796.46
									4116.15													7222.13	6950.4	5112.72
									4112.05													9098.23	7634.98	6637.53
									4373.6													7780.38	8519.54	7897.27
									4654.79													8427.92	6745.62	5257.37
									3952.57													10050.1	9235.67	7989.53
									5922.38													7641.65	8519.86	5699.23
									3860.73													5455.88	8994.76	6387.86
									3906.89													9248.59	7415.5	6297.6
									3857.26													10155.5	7183.52	5831.6
									4817.78													5702.88	5431.66	5457.23
									3889.79													8140.33	7381.43	5714.46
									5013.33													7406.24	7030.09	6707.36
									8722.59													8177.18	8926.74	2878.84
									11722.7													10741.9	7896.68	3377.22
																						8784.59	7183.71	4938.2
																						7697.26	7701.75	3716.97
																						8428.76	4182.52	3595.04
																						9370.3	7805.82	5184.16
																						8023.53	6761.89	4616.71
																						9281.56	7965.14	4389.89
																						9650.4	8212.91	7957.95
																						8538.99	8894.4	7155.62
																						8582.55	8896.42	4796.45
																						6474.23	7872.78	3870.85
																						6820.28	5022.72	3716.77
																						4637.33	7913.08	5093.75
																						9728.66	7771.77	3045.17
																						8385.95	8007.38	4374.5
																						8294.51	6041.21	3748.07
																						9099.29	6994.75	3899.66
																						9126.33	8423.13	4899.79
																						9005.85	6644.93	3783.82
																						9613.26	8071.91	4287.19
																						9237.47	5610.27	6708.05
																						9886.33	9318.22	5718.56
																						7411.83	7187.05	6276.36
																						7993.66	9194.61	6720.19
																						7478.98	8463.99	5204.83
																						6883.04	6449.47	3897.33
																						7932.62	7817.38	6259.38
																						9660.62	5488.51	4880.03
																						8257.51	7395.05	6019.71
																						9011.6	5756.23	4511.49
																						6383.06	5955.93	5615.43
																						9479.91	6903.98	6235.56
																						7974.35	8554.41	6233.09
																						8632.57	5833.07	5767.67
																						7136.91	8026.12	4848.74
																						9161.7	6679.53	5185.45
																						8986.52	4811.78	3700.96
																						8567.34	6132.32	4121.03
																						5727.58	3943.69	7127.54
																						8989.84	5805.04	5002.88
																						7995.19	5809.86	4610.25
																						9157.06	4870.13	5267.86
																						4215.9	6790.7	5813.31
																						7530.32	5242.96	6172.9
																						8785.53	5316.75	4933.96
																						7829.77	5024.76	5338.87
																						9531.48	4181.49	5656.37
																						8954.24	6871.25	4889.35
																						9304.9	4451.88	5327.39
																						10193.6	3870.33	4184.78
																						9047.49	4359.64	6082.65
																						9529.43	4188.4	5980.93
																						7511.14	3652.39	4712.23
																						9249.01	4902.33	6479.12
																						8457.52	4309.1	5196.5
																						9551.43	4096.4	6114.97
																						6286.66	4436.48	5656.47
																						8746.26	3563.54	6039.65
																						9064.47	8779.46	5626.62
																						9053.27	9010.36	5546.92
																						8880.03	6116.47	7799.23
																						7838.24	7208.75	5050.44
																						7466.29	6340.69	5329.39
																						7375.67	8623.78	6352.73
																						8014.93	6327.23	3966.52
																						9026.84	7107.79	4104.45
																						8981.7	6914	5814.89
																						8378.43	7002.28	4769.2
																						8055.57	6831.44	4547.44
																						9107.4	7385.07	5694.81
																						7617.35	7339.93	6824.67
																						9123.6	6077.68	6441.01
																						5918.69	6482.87	6004.4
																						8003.03	5516.27	4951.32
																						8047.41	5160.47	5172.4
																						9154.68	7024.27	7896.7
																						8109.12	8517.51	4534.27
																						9357.92	6489.18	3948.2
																						9768.49	6544.71	5557.91
																						8148.51	7069.35	5242.24
																						10817.1	6117.69	4571.66
																						9485.45	5875.19	4580.38
																						7596.36	6276.58	5903.38
																						4912.89	6272.61	6079.46
																						8914.87	4399.62	4197.46
																						8059.19	5963.72	4153.72
																						8482.6	6663.04	3756.09
																						8410.95	5981.91	5787.6
																						6695.46	6815.52	3815.83
																						8013.5	7661.42	4647.14
																						8334.24	7734.49	5595.22
																						7703.15	7346.42	4626.92
																						6964.83	7460.96	4889.63
																						4071.1	7068.84	4062.21
																						4491.58	7622.03	5918.19
																						5936.88	4017.98	5446.56
																						5020.48	7293.69	7276.47
																						4730.96	7363.17	4951.53
																						3302.85	5942.91	5947.98
																						3273.64	8512.75	5783.6
																						5020.48	8299.74	4040.02
																						3355.72	5754.1	4315.08
																						6205.04	7593.25	6412.1
																						4062.81	8017.89	4067.69
																						4229.78	7208.18	6261.07
																						3155.6	7337.66	5429.61
																						3270.8	6554.72	4368.87
																						3403.08	7901.02	5906.5
																						5907.38	7847.56	4373.29
																						6080.92	7612.39	3663.88
																						5256.54	7086.87	5053.01
																						5665.91	7166.31	5122.62
																						4664.91	4877.61	4641.89
																						8036.35	7203.49	5883.53
																						4254.93	7186.23	2631.78
																						4817.71	8102.87	3254.74
																						3810.99	8015.29	3567.64
																						3683.81	6690.93	3442.47
																						4107.6	8265.9	7310.79
																						6841.66	7491.48	4276.94
																						8929.33	8154.12	7174.17
																						10664.9	8639.34	6629.31
																						11220.4	5582.51	4754.3
																						9610.64	8547.63	4928.03
																						8723.86	6748.92	4372.29
																						10415.6	5804.26	6256.17
																						9389.27	8056.24	5269.98
																						10117.6	7594.14	2980.57
																						11737.3	7750.24	5037
																						11126.4	7091.91	5898.96
																						6910.15	7799.83	5687.26
																						9345.06	7780.88	6214.41
																						9589.46	7600.24	3869.83
																						10208.5	7614.15	4197.89
																						10267.9	8477.47	3997.54
																						12240.5	7940.81	4275.64
																						10478.9	8247.76	5914.02
																						11614.7	7133.82	5080.75
																						11722.8	7487.42	4300.32
																						9291.86	4458.16	6051.3
																						9224.63	7156.7	4999.4
																						11195.8	9932.81	4121.15
																						9841.47	7456.4	5278.31
																						10778.1	7551.66	4805.66
																						10890.9	7064.65	7126.23
																						11389	7619.25	5544.7
																						12004.6	7825.02	4762.25
																						10756.2	8592.87	6507.86
																						10231	8436.46	6015.8
																						9143.32	8574.06	6489.42
																						10628.2	8325.4	4741.66
																						10060.2	9034.34	6245.08
																						10767.2	4559.54	5782
																						10603.6	6529.81	3428.73
																						9444.66	7569.1	4732.71
																						11046.7	8462.57	5128.26
																						9964.33	8832.69	3782.61
																						5689.75	5985.26	5211.24
																						10164	6815.43	5354.95
																						11062.6	7749.83	5256.91
																						10777.8	7922.82	6149.35
																						9274.75	7830.92	5767.13
																						9207.65	7870.29	5622.04
																						10786.7	7456.43	7293.72
																						11189.3	9484.41	4653.63
																						10908.8	8934.71	6087.08
																						10476.3	7429.77	4524.19
																						10090.5	7948.12	4101.22
																						11014.3	8397.5	4193.57
																						10063.5	8403.92	5015.38
																						9694.99	8136.02	5704.48
																						9842.46	6928.82	5874.7
																						10822.4	6203.33	4594.33
																						10401.1	7501.56	5441.99
																						10369.4	7495.71	4946.11
																						9869.43	7092.85	3786.15
																						10553.5	4859.64	4384.27
																						9456.84	4606.41	4080.46
																						9071.37	7213.02	6118.37
																						9466.66	7255.55	5581.33
																						7765.46	6749.19	5591.74
																						9381.69	8762.23	5807.88
																						11320.6	8300.68	5852
																						10515.8	4994.51	4000.46
																						8135.75	8118.88	3647.58
																						10595.6	5696.28	3008.88
																						7547.02	6617.77	3307.47
																						7850.83	5408.72	4166.18
																						11382.7	8179.49	3690.41
																						11768.4	6278.91	3632.43
																						11096.6	7125.07	4421.86
																						10075.2	5216.7	5435.23
																						7596.64	8424.43	3937.33
																						10520.2	8222.51	4309.48
																						9769.29	7748.77	2989.27
																						8854.96	7010.79	5833.85
																						11940.3	7021.39	3867.22
																						9326.16	7163.01	4836.97
																						9616.11	7024.46	4350.29
																						9169.41	7036.21	4703.15
																						9371.74	7230.31	3563.75
																						11932.1	6488.79	3625.47
																						11353.1	8077.23	3281.59
																						4854.94	7207.38	6276.25
																						10779.7	7165.73	4141.27
																						11735.4	7029.36	4841.04
																						11112.6	7779.43	4482.32
																						11549.3	7479.88	4075.48
																						10936.7	4616.87	4815.85
																						11249.4	7373.07	5521.26
																						10595.2	4746.38	4635.79
																						12265.8	7906.6	4593.2
																						11662.2	6968.17	6553.23
																						10379.7	7508.66	3497.91
																						11469.2	7452.01	4840.78
																						10817.4	7224.28	4698.59
																						11959.3	6260.51	5213.98
																						11168.4	7404.6	4298.35
																						12397.2	4338.84	4529.08
																						10966.3	6843.5	5686.9
																						9260.34	7428.52	4235.77
																						9339.69	6023.62	5233.86
																						12109	5556.67	4814.09
																						10557.3	4816.02	6577.13
																						11264	4381.54	6300.03
																						10584.9	4260.11	5052.64
																						9244.74	5907.93	5280.46
																						11557.4	4023.59	2628.61
																						11284	4029.46	6090.82
																						9943.09	5267.49	5014
																						10944	3285.23	5342.91
																						10714.9	3431.11	5661.13
																						9638.47	4254.61	4430.19
																						11177.6	5251.53	4524.87
																						11724.6	3825.52	4081.08
																						10423.2	2849.95	4681.77
																						9539.19	4139.35	5034.87
																						10495.1	4137.07	6876.3
																						9996.29	8547.92	4471.61
																						11809.1	6856.55	4487.92
																						10549.7	7547.39	7589.06
																						9960.2	8021.55	6611.05
																						11021.1	6335.41	3859.38
																						11461.2	7023.97	5716.85
																						10664.7	7444.98	6113.4
																						10308.9	7179.6	6738.4
																						10201.1	5521.96	4921.65
																						10041.5	6571.69	5900.66
																						9798.03	8069.73	5073.57
																						10595.4	7172.92	5550.14
																						10531	6971.04	5921.63
																						10996.5	8013.79	5583.52
																						10718.8	7512.16	5538.28
																						9227.23	7063.72	4943.79
																						10782.1	7445.72	5084.9
																						10836	7471.88	5991.83
																						11253.3	8773.95	4755.46
																						9305.66	8004.37	5498.21
																						9872.55	5672.29	6324.23
																						9130.36	11504.3	4644.79
																						10347	7688.72	5111.36
																						10077.2	6835.4	5938.57
																						9260.55	6360.68	4788.17
																						7618.04	6125.58	5798.27
																						10130.8	7003.93	5739.2
																						8980.41	9622.36	6061.27
																						10348.2	4939.78	4809.38
																						11339.4	5405.33	5235.24
																						9647.53	10979.3	4629.76
																						7863.82	11091	5311.89
																						7640.33	11456.1	3847.77
																						4763.14	5287.11	5182.56
																						9509	7335.21	4777.25
																						3799.38	6190.63	5379.64
																						4570.91	8014.78	4088.2
																						9500.45	4889.53	4373.44
																						11163.8	4671.78	5135.33
																						8418.23	9896.97	4819.34
																						5746.98	6796.83	4819.99
																						9206.26	9392.56	5448.53
																						10287.8	8487.86	5345.82
																						9475.22	10586	5216.54
																						9090.46	7060.46	2632.08
																						10726.3	5475.9	4550.37
																						10551.6	6965.27	5560.41
																						9629.39	5496.71	4472.77
																						11024.9	6953.31	2316.86
																						10340	6056.49	5285.4
																						11550.6	11433.4	4949.43
																						11242	6521.71	4407.65
																						11186.1	5325.05	6515.73
																						10730.6	6081.95	5442.2
																						8487.3	6488.28	5944.42
																						8822.68	8173.12	7070.79
																						10677.2	5707.46	5005.46
																						9778.39	10715.1	3703.57
																						10695.5	7739.07	5454.66
																						9816.79	6964.2	5646.1
																						4810.95	6087.99	4521.75
																						10547.3	5879.98	4435.98
																						12422.4	4247.26	3653.66
																						9927.95	6508.71	5561.52
																						10332	6815.88	4761.93
																						8489.59	4887.56	4991.29
																						10194	4857.07	3881.7
																						10879.1	8267.07	7020.24
																						8980.87	6856.48	5781.52
																						9964.99	3921.58	5480.1
																						10799.9	5614	5087.09
																						9971.04	7622.43	3753.77
																						8701.75	7956.5	5885.79
																						12327.3	6799.18	6114.39
																						9001.17	5448.56	3816.35
																						10980.8	7108.7	5712.19
																						10553.1	5374.93	4421.64
																						9135.93	6397.8	5450.62
																						7332.45	7123.84	5608.6
																						11943.4	3140.39	4304.35
																						8849.84	3668.36	4896.52
																						10324.4	5509.6	6340.83
																						6913.28	3094.64	5532.22
																						10984.4	4154.21	5067.21
																						9705.42	6250.08	6119.54
																						8447.57	5204.37	5259.92
																						9371.36	4100.19	4163.31
																						9916.6	3479.72	5269.88
																						9860.35	4556.81	4980.56
																						10328.2	3824.11	6128.15
																						10700.4		5633.97
																						10779.1		5030.9
																						10425		5465.01
																						10910		5320.06
																						8856.16		4651.41
																						7916.58		5705.31
																						9112.13		5064.42
																						9132.74		4412.38
																						8070.67		4111.07
																						7367.77		5851.77
																						10643.7		5102.47
																						11739.4		4158.53
																						9434		6132.1
																						9107.85		4998.85
																						10386.9		4545.69
																						6896.41		6203.24
																						8849.9		5395.09
																						9612.17		3704.14
																						10792.4		6253.12
																						10369.8		5413.27
																						10607.2		3722.3
																						9688.17		5475.36
																						13044.8		4425.4
																						5717.11		5081.25
																						7522.66		5108.41
																						12074		4309.23
																						8278.93		4595.12
																						5728.23		6409.62
																						11357.2		5214.6
																						11745.6		3359.97
																						9877.73		4095.17
																						9405.08		3348.18
																						8096.5		3822.88
																						6391.59		3027.91
																						9997.1		4050.69
																						9782.32		3313.94
																						5558.72		3832.78
																						10912.8		3697.51
																						9388.09		4389.26
																						7743.92		3759.2
																						10419.4		2400.51
																						9079.61		4293.49
																						8759.56		2931.59
																						8890.03		3073.52
																						9961.24		3042.36
																						10740.2		2776.75
																						6438.44		3829.71
																						10747.1		4567.94
																						10319.4		2644.06
																						7595.87		6199.8
																						9373.5		5873.59
																						10107.8		7189.68
																						9960.46		6468.51
																						5666.23		6436.1
																						7914.32		7153.85
																						8160.22		7790.38
																						10142.5		5475.12
																						9243.05		5841.1
																						8209.25		4001.47
																						11168.1		7180.36
																						8918.72		6356.1
																						9302.88		5215.08
																						9741.3		6335.92
																						9956.65		6520.6
																						11808.5		4357.44
																						9816.84		6786.34
																						10704.4		5049.04
																						8998.8		5496.54
																						8671.1		5907.54
																						11771.9		6777.71
																						10782.1		5243.8
																						6573.9		5103.96
																						9786.07		7233.95
																						10891.9		6685.21
																						12130.9		5667.09
																						9799.16		7352.45
																						9607.75		5814.68
																						8173.94		6203.62
																						8772.38		6836.62
																						10068.8		6709.99
																						4489.17		4916.21
																						9062.33		3636.77
																						12204.2		6888.45
																						11676.2		6972.95
																						9007.79		6831.03
																						10809.6		7240.07
																						10022.7		6476.58
																						7148.82		6763.98
																						9591.39		4874.25
																						9753.44		7118.65
																						11018.9		6535.27
																						8852.85		6734.72
																						9856.74		4253.59
																						9874.01		7489.18
																						10791.6		7251.55
																						12864.9		6151.31
																						12388.9		7593.7
																						9532.63		6629.7
																						10367.9		4007.21
																						9268.31		7253.26
																						10363.5		7328.13
																						10140.9		6226.38
																						10635.8		7663.33
																						8991.12		6402.16
																						10599		6802.21
																						4829.84		6174.18
																						7147.21		5290.17
																						9189.74		6691.03
																						11075.9		5544.48
																						10562.2		6989.54
																						5412.26		5713.34
																						9122.48		6516.8
																						7969.51		6874.02
																						11458.5		6596.92
																						12204.8		6814.02
																						12037.4		7654.99
																						8444.36		5916.58
																						11811		5061.11
																						10484.4		6874.75
																						10022.6		6317.43
																						12692.4		6612.06
																						11445.6		5118.39
																						11623.6		6581.62
																						11226.2		6867.13
																						8632.38		5676.66
																						9028.79		6256
																						12331.5		4806.67
																						11452.8		5319.73
																						11500.2		5941.94
																						9801.22		7494.65
																						11582		6852.63
																						12765.5		5498.88
																						12318.7		6392.05
																						11472.1		6104.47
																						10858.6		6524.23
																						9446.09		4411.38
																						6055.18		6821.12
																						12861.1		7135.34
																						11689.9		6588.06
																						9864.03		7189.98
																						9023.19		6200.57
																						13018		7156.98
																						12518.2		6036.32
																						7774.83		5088.02
																						11081.6		6637.27
																						9894.6		4179.68
																						11745		5696.71
																						8696.46		5637.11
																						11749.8		5323.84
																						10585.8		6685.94
																						10987.7		6825.52
																						11096.3		6735.37
																						7710.04		5545.65
																						12137.2		6766.44
																						11257.5		3963.95
																						11218.6		4304.39
																						12313.1		7305.62
																						12616.9		7577.13
																						8308.89		6648.42
																						12619.9		6935.54
																						10986.5		6153.22
																						4208.09		5953.05
																						5297.05		3719.09
																						10093.6		4941.04
																						13909.2		5912.1
																						9986.02		6744.11
																						9110.59		4437.02
																						10558.2		5939.24
																						5269.64		5538.28
																						11345.2		6476.04
																						10723		6099.68
																						9790.69		7528.73
																						10757.4		4900.43
																						11794.8		6109.47
																						10046		6352.92
																						10712.2		6061.03
																						11354.1		5677.29
																						9837.47		5649.71
																						11035.1		6256.13
																						7775.73		5872.56
																						10702.7		5548.64
																						11431.9		5523.45
																						11558.7		5902.18
																						10905.9		7308.99
																						6347.36		3821.76
																						9812.72		3800.64
																						11586		5940.35
																						10509.8		7272.6
																						10827		4268.05
																						10013		3674.6
																						9868.54		3306.39
																						11228.6		3070.09
																						12397.6		4215.62
																						9662.24		3315.68
																						9684.36		5340.49
																						9866.45		6069.3
																						9600.67		4040.05
																						9204.13		5474.41
																						10528.8		3867.39
																						10255.5		3374.02
																						9808.97		4200.06
																						10166.8		4079.14
																						9988.81		3327.88
																						6127.27		4348.86
																						10486.9		2709.68
																						9936.12		6366.88
																						8435.85		6978.54
																						11449.4
																						9338.37
																						9276.71
																						9638.1
																						8140.88
																						11052.6
																						10456.9
																						8508.98
																						9271.74
																						10396.8
																						8875.52
																						8458.6
																						8598.06
																						10879.9
																						10597.5
																						10830.8
																						6515.76
																						10840.3
																						10307
																						12117.2
																						9934.23
																						10396.9
																						4719.71
																						5239.52
																						6324.36
																						5568.92
																						11335.1
																						9976.4
																						4735.83
																						6251.21
																						10194.6
																						5190.55
																						10414.3
																						9351.04
																						9638.32
																						9479.57
																						9193.93
																						10717.2
																						11122.2
																						7284.35
																						11695.8
																						10191.3
																						6637.53
																						9858.38
																						10745.3
																						8843.07
																						11846.7
																						12414.9
																						10153.9
																						10857.3
																						10491.9
																						9134.83
																						6143.15
																						11605.9
																						11035.7
																						8956.69
																						11901.1
																						10806.4
																						11971.2
																						10653
																						10178.8
																						10018.6
																						11355.2
																						12938
																						12338.4
																						10733.6
																						5554.81
																						11861.1
																						12369.5
																						10411.2
																						7776.67
																						10866.2
																						9284.21
																						11552.8
																						11882.4
																						13686.2
																						12373.3
																						10685.9
																						10245.3
																						6256.05
																						12014
																						13000.9
																						9954.13
																						10337.2
																						11842.4
																						11031.9
																						10604.9
																						12215.2
																						11914
																						10052.4
																						8551.03
																						12099.5
																						9801.1
																						8616.95
																						11856.5
																						12222.2
																						10735.7
																						11117.8
																						11609.5
																						10131.3
																						10256.8
																						6926.94
																						10778
																						9234.04
																						12597.1
																						11166.7
																						10066.5
																						11536.1
																						12678.4
																						10280
																						11596.4
																						9330.82
																						11625.6
																						12795
																						13128.9
																						13204.8
																						11890.5
																						7358.68
																						11195.9
																						6513.68
																						11483.4
																						10799.3
																						10710.5
																						9244.22
																						11807.5
																						13031.4
																						12265.9
																						12364.3
																						12399
																						14124.7
																						7667.11
																						13446
																						10847.2
																						10472.7
																						9807.01
																						11938.8
																						12158.3
																						11733.9
																						8335.7
																						10885.4
																						13195.9
																						9667.56
																						12389.2
																						11921
																						10897.4
																						4766.35
																						10719.2
																						11918.6
																						7643.04
																						12794.3
																						9421.88
																						11362.4
																						10252
																						12415.9
																						12032.1
																						11554.5
																						8966.04
																						8860.09
																						11583.9
																						12675.3
																						12302.6
																						11914.1
																						10557.3
																						11079.7
																						11632.7
																						12349.2
																						10484
																						9535.05
																						10494.3
																						9235.87
																						10630.6
																						11363.6
																						6572.13
																						11568.7
																						11493.1
																						7849.7
																						11289.7
																						12311.5
																						11448.8
																						10878.9
																						12076
																						11625.2
																						12034.7
																						10408
																						11700.3
																						11227.4
																						11493
																						11824.1
																						8650.27
																						12132.8
																						10889.3
																						11938.7
																						11556.8
																						11962.1
																						10727.7
																						11208
																						13091.4
																						10804.8
																						10538.7
																						7037.97
																						7288.92
																						10271
																						5112.82
																						7363.51
																						10559.5
																						7319.88
																						11034.4
																						5352.1
																						5568.75
																						9608.98
																						6203.13
																						6402.77
																						5435.17
																						12736.7
																						5480.15
																						4798.16
																						9514.83
																						8733.61
																						6994.73
																						7261.72
																						7731.13
																						8193.83
																						7980.72
																						7919.65
																						7721.61
																						7939.18
																						9800.71
																						8215.86
																						7342.17
																						9586.93
																						7851.49
																						10030.6
																						9022.05
																						8133.81
																						8775.39
																						8468.18
																						9691.18
																						7380.01
																						11175.3
																						7821.04
																						9014.86
																						4873.98
																						7862
																						7576.86
																						9701.59
																						9780.09
																						6987.74
																						8038.07
																						9195.32
																						8763.71
																						6324.08
																						7034.02
																						7950.73
																						7582.86
																						7132.46
																						9466.79
																						8186.9
																						8459.4
																						8642.18
																						7454.79
																						10401.5
																						8727.33
																						5564.98
																						9792.59
																						5038.03
																						10047
																						10100.4
																						9347.13
																						8864.83
																						7810.76
																						8050.17
																						9047.54
																						8386.68
																						8172.64
																						8224.71
																						5296.87
																						5175.47
																						9391.72
																						7830.61
																						7379.1
																						7660.18
																						9463.79
																						8848.2
																						9015.68
																						10312.4
																						7695.03
																						6256.49
																						8573.04
																						7161.26
																						7042.89
																						9164.25
																						9282
																						4823.32
																						7675.94
																						8073.29
																						6175.86
																						9861.46
																						5952.77
																						9090.94
																						7404.99
																						7923.85
																						10653.2
																						9901.15
																						9814.9
																						5237.6
																						8973.81
																						6503.44
																						7419.7
																						6577.68
																						8717.21
																						9286.97
																						9733.25
																						6500.88
																						7773.18
																						10443.7
																						9088.56
																						8775.18
																						5420.49
																						5111.09
																						8494.79
																						9060.82
																						10090.9
																						10403.9
																						8510.33
																						9239.84
																						9385.03
																						8355.55
																						7828.86
																						9164.93
																						10587.9
																						8263.1
																						6268.32
																						9688.13
																						8100.59
																						8087.9
																						7336.52
																						7787.71
																						8332.6
																						4526.18
																						7587.1
																						7659.21
																						7328.07
																						7195.41
																						9341.45
																						7489.3
																						8327.63
																						8417.11
																						6740.08
																						8193
																						8771.6
																						10914.1
																						8826.41
																						7336.2
																						7463.91
																						7166
																						6385.17
																						8464.93
																						7019.73
																						8487.86
																						4352.74
																						4409.22
																						3845.67
																						4674.65
																						4992.03
																						4802.89
																						4357.77
																						4199.37
																						6131.73
																						4025.54
																						3511.49
																						5612.36
																						3893.55
																						4666.03
																						4798.73
																						4037.96
																						6872.5
																						10496.6
																						4552.03
																						8426.66
																						10565.8
																						7324.78
																						11278.2
																						6168.32
																						7712.92
																						9376.28
																						9389.64
																						9061.93
																						4938.57
																						7089.21
																						10643.2
																						6667.72
																						8464.14
																						9786.22
																						7306.19
																						7750.62
																						7662.79
																						8652.28
																						6074.66
																						9401.6
																						5729.56
																						8922.73
																						7793.61
																						9136.63
																						6971.42
																						9887.08
																						9037.72
																						9037.5
																						9849.62
																						8237.48
																						9609.47
																						7577.39
																						7846.96
																						9171.01
																						10102.2
																						8807.08
																						5187.16
																						9462.41
																						9336.52
																						7502.02
																						8662.33
																						8209.19
																						8018.49
																						7413.09
																						9779.41
																						9222.32
																						9562.93
																						8879.05
																						9274.31
																						10534
																						4847.27
																						9319.68
																						8870.39
																						8334.86
																						7612.67
																						10117.9
																						8688.24
																						9893.07
																						9044.41
																						6601.11
																						7989.2
																						8460.64
																						12049.2
																						9164.2
																						9652.45
																						9443.52
																						5565.21
																						7856.81
																						10795.8
																						8999.9
																						8347.59
																						9653.72
																						8493.98
																						4644.68
																						8408.82
																						8792.76
																						10692.1
																						9677.4
																						7666.1
																						8733.75
																						7597.75
																						8994.28
																						4104.17
																						6844.49
																						4659.57
																						8545.93
																						7613.25
																						9553.98
																						9138.28
																						4335.32
																						4894.7
																						8395.33
																						9429.07
																						5333.45
																						8860.61
																						8087.02
																						8801.93
																						9190.22
																						7918.14
																						6899.62
																						8778.49
																						8671.24
																						8842.65
																						9765.19
																						5194.14
																						8065.18
																						11471.9
																						8407.77
																						5944.88
																						8044.27
																						9044
																						9031.84
																						8093.8
																						7726.97
																						6299.19
																						6491.4
																						7496.63
																						8520.91
																						9881.54
																						8158.22
																						7401.18
																						4925.62
																						8933.55
																						7412.21
																						7275.74
																						7978.19
																						6900.14
																						8804.78
																						8719.75
																						7767.77
																						8727.67
																						9138.71
																						6393.89
																						8319.69
																						8850.19
																						9280.77
																						8431.85
																						9504.73
																						8546.7
																						10302.4
																						4626.65
																						8693.25
																						8881.62
																						5129.99
																						7335.58
																						9257.2
																						8730.72
																						6264.66
																						9457.29
																						8883.18
																						9477.58
																						8070.12
																						8306.93
																						5709.25
																						6323.59
																						6561.53
																						6902.69
																						8264.5
																						8295.07
																						7119.94
																						8021.75
																						9444.09
																						4438.95
																						8542.38
																						9201.33
																						8432.75
																						7208.66
																						9086.36
																						8275.69
																						8468.84
																						6680.75
																						8608.27
																						8213.5
																						6033.8
																						6742.54
																						7461.94
																						5365.2
																						9172.02
																						9006.88
																						7696.54
																						8784.08
																						8786.65
																						10073.1
																						7318.8
																						7578.22
																						6458.27
																						8275.38
																						8762.96
																						8997.3
																						7779.88
																						4818.6
																						8696.3
																						7310.16
																						8110.1
																						8709.54
																						5412.89
																						9391.05
																						3881.89
																						3708.7
																						9204.13
																						4116.15
																						4112.05
																						4373.6
																						4654.79
																						3952.57
																						5922.38
																						3860.73
																						3906.89
																						3857.26
																						4817.78
																						3889.79
																						5013.33
																						8722.59
																						11722.7

[truncated: 24 more sheets: Fig4B-C-D-E, Fig4G, Fig4I, Fig4K, Fig4L-M-N, Fig5B, Fig5C, Fig5D, Fig5G-I, Fig5H, Fig5K, FigS3B, FigS3D, FigS3E, FigS3G, FigS3H, FigS3I-J, FigS6A-B, FigS7B, FigS7D …]
